# Supplementary material for: GWAS meta-analysis of cerebrospinal fluid Alzheimer’s biomarkers reveals loci regulating lipids, brain volume and autophagy
Source: Nat Commun. 2026 Apr 21;17:7385. doi: 10.1038/s41467-026-71682-8 (PMC13402690; doi:10.1038/s41467-026-71682-8)
Supplement: Supplementary file 4 — Supplementary Data 1 [file 41467_2026_71682_MOESM4_ESM.xlsx]

## Sheet: Supplementary Data 1
Supplementary Data 1: Table showing summary statistics of signals significant in European metaanalysis in non-European GWAS and previous GWAS for the phenotype; p-values are unadjusted p values from GWAS
			Non-European Ancestry GWAS		European Ancestry Meta-Analysis		Previous CSF GWAS [1]
SNP ID	Phenotype	Effect Allele	BETA	P	BETA	P	Z	P
chr1:207625371:T:G	Abeta	T	0.223868	0.0123825	-0.073	3.49e-08	-4.821	1.43e-06
chr2:127135234:C:T	Abeta	T	-0.0797027	0.274915	-0.06	8.29e-09	-4.793	1.65e-06
chr19:44908684:T:C	Abeta	C	-0.6953	8.01644e-17	-0.589	1.90e-674	-36.96	4.09e-299
chr2:127135234:C:T	t-tau	T	0.135949	0.0553069	0.06	5.24e-09	NA	NA
chr3:190953006:C:T	t-tau	T	0.076781	0.308635	0.151	3.45e-48	NA	NA
chr7:2761908:G:A	t-tau	A	-0.0510807	0.560175	-0.074	1.87e-11	NA	NA
chr8:107381731:A:G	t-tau	A	0.0568535	0.477876	0.056	4.41e-08	NA	NA
chr9:2197987:A:G	t-tau	G	0.0613475	0.592982	0.087	1.12e-13	NA	NA
chr11:60207692:G:A	t-tau	A	0.00700634	0.934527	-0.06	5.35e-09	NA	NA
chr12:21279895:C:T	t-tau	T	0.00771951	0.929712	0.065	3.26e-09	NA	NA
chr16:87199910:G:A	t-tau	G	0.0873239	0.251699	0.085	1.3e-16	NA	NA
chr19:44908684:T:C	t-tau	C	0.252543	0.00316937	0.301	5.4e-161	NA	NA
chr2:127135234:C:T	p-tau181	T	0.115967	0.0741615	0.073	2.28e-12	4.368	1.26e-05
chr3:190953006:C:T	p-tau181	T	0.00843672	0.901695	0.153	1.43e-47	12.575	2.91e-36
chr7:2718675:A:G	p-tau181	G	0.0631299	0.394405	-0.065	5.81e-09	-3.8	0.000142
chr9:2197987:A:G	p-tau181	G	0.0481595	0.646875	0.091	2.06e-14	5.26	1.44e-07
chr11:60207692:G:A	p-tau181	A	0.0235622	0.760429	-0.059	2.94e-08	-2.63	0.00838
chr12:21279895:C:T	p-tau181	T	0.0582621	0.463677	0.065	6.24e-09	3.214	0.00131
chr16:87199910:G:A	p-tau181	G	0.0499486	0.475528	0.081	7.28e-15	6.61	3.85e-11
chr19:44908684:T:C	p-tau181	C	0.265126	0.000624934	0.318	3.27e-174	18.605	2.93e-77
[1] Jansen, I. E. et al. Genome-wide meta-analysis for Alzheimer’s disease cerebrospinal fluid biomarkers. Acta Neuropathol 144, 821–842 (2022).
Bold p values represent those that pass genome wide significance threshold
