# Supplementary material for: GWAS meta-analysis of cerebrospinal fluid Alzheimer’s biomarkers reveals loci regulating lipids, brain volume and autophagy
Source: Nat Commun. 2026 Apr 21;17:7385. doi: 10.1038/s41467-026-71682-8 (PMC13402690; doi:10.1038/s41467-026-71682-8)
Supplement: Supplementary file 5 — Supplementary Data 2 [file 41467_2026_71682_MOESM5_ESM.xlsx]

## Sheet: Supplementary Data 2
Supplementary Data 2: Table showing summary statistics of variants identified in previous GWAS for the phenotypes of interest in current European meta-analysis; p-values are unadjusted p values from GWAS
					Previous GWAS		Current Meta-analysis
rsID	Chr	Pos	Phenotype	A1	Z	p-value	Beta	p-value
rs4844610	1	207629207	Abeta	A	− 6.01	1.84E–09	-0.0707	4.804e-08
rs429358	19	44908684	Abeta	C	-41.68	1.00E–379	-0.5889	1.90e-674
rs744373	2	127137039	p-tau181	G	6.15	7.88E–10	0.0677	8.616e-10
rs9877502	3	190951729	p-tau182	A	12.66	9.65E–37	0.1516	1.818e-47
rs4843559	16	87191825	p-tau183	G	7.47	8.03E–14	0.0773	5.978e-13
rs429358	19	44908684	p-tau184	C	20.65	9.59E–95	0.3184	3.27e-174
p-values are unadjusted p values from GWAS
