# Supplementary material for: GWAS meta-analysis of cerebrospinal fluid Alzheimer’s biomarkers reveals loci regulating lipids, brain volume and autophagy
Source: Nat Commun. 2026 Apr 21;17:7385. doi: 10.1038/s41467-026-71682-8 (PMC13402690; doi:10.1038/s41467-026-71682-8)
Supplement: Supplementary file 6 — Supplementary Data 3 [file 41467_2026_71682_MOESM6_ESM.xlsx]

## Sheet: Supplementary Data 3
	Supplementary Data 3: Table showing signal identified as significant after pleiotropy adjustment using MTAG and pleioFDR; MTAG and METAL pvalues are unadjusted p values where as pleioFDR p value are adjusted for multiple comparisons.
						pleioFDR			METAL meta-analysis
MarkerName	rsID	Pheno	CHR	MTAG_beta	MTAG_pval	pleioFDR_	pleioFDR_	pleioFDR_	Meta_	Meta_	Meta_
						Aβ vs Tau	Aβ vs pTau	Tau vs pTau	Abeta	Tau	pTau
chr2:69830316:T:G	rs3732266	Aβ42	2	-0.05	1.53e-08	0.0102	0.0064		8.54e-05
chr5:55370326:A:G	rs6450304	Aβ42	5	0.09	3.52e-11	0.000338	0.000353		1.01e-05
chr6:150720216:C:T	rs9383542	Aβ42	6	-0.05	7.22e-09	0.0233	0.0249		0.000974
chr7:2763403:A:G	rs798486	Aβ42	7	-0.07	5.66e-16	8.71e-05	9.14e-05		2.37e-06
chr9:2197987:A:G	rs57263785	Aβ42	9	0.07	1.32e-13	0.0308	0.0331		0.00132
chr16:87190687:A:G	rs12711473	Aβ42	16	0.07	2.77e-18	0.000125	0.000131		3.49e-06
chr19:44906745:G:A	rs769449	Aβ42	19	-0.21	6.76e-85	1.77e-28	1.76e-28		8.39e-301
chr2:69841503:G:T	rs2872075	t-tau	2	-0.05	5.77e-09	0.145		9.75e-05		2.33e-06
chr3:190951729:G:A	rs9877502	t-tau	3	0.14	7.22e-51	0.166		1.44e-28		4.68e-48
chr5:147030865:C:T	rs78652028	t-tau	5	0.17	3.48e-08	0.177		0.00109		6.16e-07
chr5:55385798:C:T	rs62360531	t-tau	5	0.1	4.61e-11	0.000864		0.000112		1.38e-06
chr6:150697773:T:G	rs6940540	t-tau	6	-0.06	1.98e-09	0.0472		0.000194		1.03e-06
chr7:2761908:G:A	rs798490	t-tau	7	-0.08	1.42e-16	0.000191		8.23e-07		1.87e-11
chr9:2197987:A:G	rs57263785	t-tau	9	0.09	4.25e-18	0.0308		3.03e-11		1.12e-13
chr12:21282196:T:C	rs2417972	t-tau	12	0.07	1.33e-10	0.422		1.29e-06		3.81e-09
chr16:87199910:G:A	rs4843552	t-tau	16	0.09	1.93e-21	0.00378		2.24e-12		1.3e-16
chr2:69841503:G:T	rs2872075	p-tau181	2	-0.05	5.83e-09		0.145	9.75e-05			1.07e-06
chr3:190951729:G:A	rs9877502	p-tau181	3	0.14	1.5e-51		0.166	1.44e-28			1.82e-47
chr5:55385798:C:T	rs62360531	p-tau181	5	0.1	7.37e-11		0.000864	0.000112			2.98e-06
chr6:150697773:T:G	rs6940540	p-tau181	6	-0.06	2.82e-09		0.047	0.000194			6.81e-09
chr7:2761908:G:A	rs798490	p-tau181	7	-0.08	3.93e-16		0.000191	8.23e-07			8.95e-09
chr9:2197987:A:G	rs57263785	p-tau181	9	0.09	3.5e-18		0.031	3.03e-11			2.06e-14
chr12:21279895:C:T	rs11045930	p-tau181	12	0.07	1.26e-10		0.49	6e-07			6.24e-09
chr16:87199910:G:A	rs4843552	p-tau181	16	0.08	2.93e-21		0.0037	2.24e-12			7.28e-15
p-values highlighted bold are those that passed significance threshold in corresponding analysis
MTAG and METAL pvalues are unadjusted p values where as pleioFDR p value are adjusted for multiple comparisons.
