# Supplementary material for: GWAS meta-analysis of cerebrospinal fluid Alzheimer’s biomarkers reveals loci regulating lipids, brain volume and autophagy
Source: Nat Commun. 2026 Apr 21;17:7385. doi: 10.1038/s41467-026-71682-8 (PMC13402690; doi:10.1038/s41467-026-71682-8)
Supplement: Supplementary file 7 — Supplementary Data 4 [file 41467_2026_71682_MOESM7_ESM.xlsx]

## Sheet: Supplementary Data 4
Supplementary Data 4: Colocalization results of MTAG signals with Brain eQTL and cis pQTL resources that had PP.H4>0.8
nsnps	PP.H0.abf	PP.H1.abf	PP.H2.abf	PP.H3.abf	PP.H4.abf	Tissue	Symbol	Locus_CHR	Locus_BP	Phenotype	Reference
135	6.09e-05	0.011	0.000985	0.184	0.804	Anterior_cingulate_cortex_BA24	SNRNP27	chr2	69830316	Ab42	GTEx
5	0.036	0.039	0.004	0.004	0.918	Caudate_basal_ganglia	ANXA4	chr2	69830316	Ab42	GTEx
129	1.44e-05	0.003	0.000237	0.056	0.941	Cerebellar_Hemisphere	GMCL1	chr2	69830316	Ab42	GTEx
210	1.94e-10	4.78e-08	0.000171	0.041	0.959	Cerebellum	GMCL1	chr2	69830316	Ab42	GTEx
198	3.24e-07	7.9e-05	0.00047	0.114	0.886	Cerebellum	SNRNP27	chr2	69830316	Ab42	GTEx
133	8.32e-08	2.04e-05	0.000195	0.047	0.953	Cortex	GMCL1	chr2	69830316	Ab42	GTEx
17	0.001	0.029	0.000444	0.009	0.96	Frontal_Cortex_BA9	GMCL1	chr2	69830316	Ab42	GTEx
191	1.25e-09	3.01e-07	0.000387	0.093	0.907	Frontal_Cortex_BA9	SNRNP27	chr2	69830316	Ab42	GTEx
218	2.93e-09	7.23e-07	0.000111	0.027	0.973	Hippocampus	SNRNP27	chr2	69830316	Ab42	GTEx
23	6.32e-05	0.011	0.000102	0.017	0.972	Hypothalamus	GMCL1	chr2	69830316	Ab42	GTEx
375	4.15e-10	1.02e-07	8.57e-05	0.02	0.98	cerebellum	GMCL1	chr2	69830316	Ab42	MetaBrain
4	0.013	0.024	0.002	0.002	0.959	Anterior_cingulate_cortex_BA24	GMCL1	chr2	69841503	Tau	GTEx
135	8.17e-06	0.009	0.000132	0.148	0.843	Anterior_cingulate_cortex_BA24	SNRNP27	chr2	69841503	Tau	GTEx
5	0.007	0.047	0.002	0.009	0.935	Caudate_basal_ganglia	GMCL1	chr2	69841503	Tau	GTEx
5	0.00065	0.04	7.73e-05	0.004	0.955	Caudate_basal_ganglia	ANXA4	chr2	69841503	Tau	GTEx
129	3.5e-06	0.004	5.76e-05	0.064	0.932	Cerebellar_Hemisphere	GMCL1	chr2	69841503	Tau	GTEx
210	3.48e-11	5.86e-08	3.07e-05	0.051	0.949	Cerebellum	GMCL1	chr2	69841503	Tau	GTEx
198	7.94e-08	0.000108	0.000115	0.156	0.843	Cerebellum	SNRNP27	chr2	69841503	Tau	GTEx
133	1.61e-08	2.61e-05	3.77e-05	0.06	0.94	Cortex	GMCL1	chr2	69841503	Tau	GTEx
17	0.000958	0.048	0.000328	0.015	0.936	Frontal_Cortex_BA9	GMCL1	chr2	69841503	Tau	GTEx
191	2.75e-10	3.73e-07	8.54e-05	0.115	0.885	Frontal_Cortex_BA9	SNRNP27	chr2	69841503	Tau	GTEx
2	0.033	0.038	0.002	0.002	0.925	Hippocampus	GMCL1	chr2	69841503	Tau	GTEx
218	1.03e-09	1.74e-06	3.93e-05	0.065	0.935	Hippocampus	SNRNP27	chr2	69841503	Tau	GTEx
23	1.95e-05	0.017	3.13e-05	0.026	0.957	Hypothalamus	GMCL1	chr2	69841503	Tau	GTEx
86	2.66e-05	0.021	0.000199	0.155	0.824	Hypothalamus	SNRNP27	chr2	69841503	Tau	GTEx
373	5.64e-11	9.47e-08	1.2e-05	0.019	0.981	cerebellum	GMCL1	chr2	69841503	Tau	MetaBrain
4288	4.94e-69	8.33e-66	6.27e-05	0.105	0.895	CSF-cis	ANXA4	chr2	69841503	Tau	CSF pQTL
13	0.088	0.082	0.011	0.01	0.809	Amygdala	SNRNP27	chr2	69841503	pTau	GTEx
4	0.012	0.024	0.002	0.002	0.96	Anterior_cingulate_cortex_BA24	GMCL1	chr2	69841503	pTau	GTEx
135	8.03e-06	0.009	0.00013	0.145	0.846	Anterior_cingulate_cortex_BA24	SNRNP27	chr2	69841503	pTau	GTEx
5	0.008	0.047	0.002	0.009	0.934	Caudate_basal_ganglia	GMCL1	chr2	69841503	pTau	GTEx
5	0.000699	0.04	8.32e-05	0.004	0.955	Caudate_basal_ganglia	ANXA4	chr2	69841503	pTau	GTEx
129	3.53e-06	0.004	5.8e-05	0.064	0.932	Cerebellar_Hemisphere	GMCL1	chr2	69841503	pTau	GTEx
210	3.52e-11	5.8e-08	3.11e-05	0.05	0.95	Cerebellum	GMCL1	chr2	69841503	pTau	GTEx
198	7.87e-08	0.000106	0.000114	0.153	0.847	Cerebellum	SNRNP27	chr2	69841503	pTau	GTEx
133	1.61e-08	2.56e-05	3.78e-05	0.059	0.941	Cortex	GMCL1	chr2	69841503	pTau	GTEx
17	0.000918	0.048	0.000315	0.016	0.935	Frontal_Cortex_BA9	GMCL1	chr2	69841503	pTau	GTEx
191	2.7e-10	3.63e-07	8.4e-05	0.112	0.888	Frontal_Cortex_BA9	SNRNP27	chr2	69841503	pTau	GTEx
2	0.031	0.039	0.002	0.002	0.926	Hippocampus	GMCL1	chr2	69841503	pTau	GTEx
218	1.04e-09	1.71e-06	3.95e-05	0.064	0.936	Hippocampus	SNRNP27	chr2	69841503	pTau	GTEx
23	1.98e-05	0.017	3.18e-05	0.026	0.957	Hypothalamus	GMCL1	chr2	69841503	pTau	GTEx
86	2.58e-05	0.02	0.000193	0.152	0.827	Hypothalamus	SNRNP27	chr2	69841503	pTau	GTEx
373	5.73e-11	9.41e-08	1.21e-05	0.019	0.981	cerebellum	GMCL1	chr2	69841503	pTau	GTEx
4288	5.29e-69	8.74e-66	6.73e-05	0.11	0.89	CSF-cis	ANXA4	chr2	69841503	pTau	CSF pQTL
18	7.74e-05	0.129	1.61e-05	0.026	0.845	Caudate_basal_ganglia	CCNO-DT	chr5	55370326	Ab42	GTEx
22	5.54e-05	0.082	2e-05	0.029	0.889	Putamen_basal_ganglia	MCIDAS	chr5	55370326	Ab42	GTEx
18	9.66e-05	0.132	2e-05	0.026	0.842	Caudate_basal_ganglia	CCNO-DT	chr5	55385798	Tau	GTEx
22	7.32e-05	0.084	2.64e-05	0.029	0.887	Putamen_basal_ganglia	MCIDAS	chr5	55385798	Tau	GTEx
336	0.00093	0.000102	0.157	0.016	0.826	cerebellum	CCNO	chr5	55385798	Tau	MetaBrain
18	0.000126	0.131	2.6e-05	0.026	0.843	Caudate_basal_ganglia	CCNO-DT	chr5	55385798	pTau	GTEx
22	9.47e-05	0.084	3.42e-05	0.029	0.887	Putamen_basal_ganglia	MCIDAS	chr5	55385798	pTau	GTEx
336	0.000965	9.41e-05	0.163	0.015	0.821	cerebellum	CCNO	chr5	55385798	pTau	MetaBrain
