# Supplementary material for: GWAS meta-analysis of cerebrospinal fluid Alzheimer’s biomarkers reveals loci regulating lipids, brain volume and autophagy
Source: Nat Commun. 2026 Apr 21;17:7385. doi: 10.1038/s41467-026-71682-8 (PMC13402690; doi:10.1038/s41467-026-71682-8)
Supplement: Supplementary file 8 — Supplementary Data 5 [file 41467_2026_71682_MOESM8_ESM.xlsx]

## Sheet: Supplementray Data 5
Supplementary Data 5: Table showing effect size for variants from meta-analysis in AD and CO stratified analysis, pvalues are unadjusted pvalues from GWAS
						Meta-analysis		CO-only		AD-only
MarkerName	rsID	Trait	EA	MAF	Closest Gene	Effect	P	Effect	P	Effect	P
chr1:207625371:T:G	rs10779336	Aβ42	T	0.198	CR1	-0.073	3.49e-08	-0.011	0.717	-0.05	0.131
chr2:127135234:C:T	rs6733839	Aβ42	T	0.394	BIN1	-0.06	8.29e-09	-0.031	0.215	-0.049	0.0763
chr19:44908684:T:C	rs429358	Aβ42	C	0.228	APOE	-0.589	1.90e-674	-0.535	1.17e-61	-0.476*	4.26e-64
chr2:127135234:C:T	rs6733839	t-tau	T	0.394	BIN1	0.06	5.24e-09	-0.003*	0.895	0.063	0.0308
chr3:190953006:C:T	rs35327527	t-tau	T	0.369	GMNC	0.151	3.45e-48	0.164	1.13e-11	0.109	0.000236
chr7:2761908:G:A	rs798490	t-tau	A	0.298	AMZ1-GNA12	-0.074	1.87e-11	-0.057	0.0231	-0.049	0.116
chr8:107381731:A:G	rs1654723	t-tau	A	0.411	ANGPT1	0.056	4.41e-08	0.074	0.00175	0.034	0.243
chr9:2197987:A:G	rs57263785	t-tau	G	0.248	SMARCA2	0.087	1.12e-13	0.065	0.0153	0.092	0.00632
chr11:60207692:G:A	rs7928895	t-tau	A	0.393	MS4A4E	-0.06	5.35e-09	-0.032	0.174	-0.081	0.00599
chr12:21279895:C:T	rs11045930	t-tau	T	0.288	SLCO1A2	0.065	3.26e-09	0.034	0.185	0.047	0.135
chr16:87199910:G:A	rs4843552	t-tau	G	0.409	C16orf95	0.085	1.3e-16	0.099	2.35e-05	0.089	0.00219
chr19:44908684:T:C	rs429358	t-tau	C	0.228	APOE	0.301	5.4e-161	0.164*	1.89e-07	0.192*	1.82e-10
chr2:127135234:C:T	rs6733839	p-tau181	T	0.394	BIN1	0.073	2.28e-12	0.031	0.222	0.081	0.00961
chr3:190953006:C:T	rs35327527	p-tau181	T	0.369	GMNC	0.153	1.43e-47	0.17	8.77e-12	0.121	0.000122
chr7:2718675:A:G	rs798560	p-tau181	G	0.298	AMZ1	-0.065	5.81e-09	-0.03	0.241	-0.024	0.48
chr9:2197987:A:G	rs57263785	p-tau181	G	0.248	SMARCA2	0.091	2.06e-14	0.086	0.00183	0.111	0.002
chr11:60254475:G:A	rs1582763	p-tau181	A	0.365	MS4A4E	-0.059	2.94e-08	-0.057	0.0222	-0.073	0.0236
chr12:21279895:C:T	rs11045930	p-tau181	T	0.288	SLCO1A2	0.065	6.24e-09	0.034	0.197	0.017	0.602
chr16:87199910:G:A	rs4843552	p-tau181	G	0.409	C16orf95	0.081	7.28e-15	0.085	0.000438	0.078	0.0114
chr19:44908684:T:C	rs429358	p-tau181	C	0.228	APOE	0.318	3.27e-174	0.220*	1e-11	0.251*	4.82e-15
* Denotes significant difference (p<0.05) between effect sizes compared to meta-analysis examined using two-sided t-test of the estimates from each analysis
Bold highlighted p-values are those that pass multiple test correction
Table showing effect size variants identified in AD and CO stratified analysis
			AD-only analyses		CO-only analyses		Meta-analysis
rsID	Phenotype	A1	Effect	P	Effect	P	Effect	P
rs7130656	Aβ42	C	0.247#,*	1.8e-08	0.065	0.0917	0.063	0.000138
rs4420638	Aβ42	G	-0.470*	4.08e-65	-0.456	8.36e-53	-0.527	5.00e-537
rs4420638	t-tau	G	0.212	6.7e-13	0.14	1.23e-06	0.272	2.06e-132
rs4420638	p-tau181	G	0.25	1.01e-15	0.17	8.31e-09	0.279	2.39e-136
rs429358	Abeta	C	-0.476	4.26e-64	-0.527	1.17e-61	-0.589	1.90e-674
rs35327527	t-tau	T	0.109	0.000236	0.163	1.13e-11	0.151	3.45e-48
rs75840268	t-tau	T	-0.202	0.175	0.641#,*	1.75e-08	0.189	0.0002
rs6857	t-tau	T	0.195	1.23e-10	0.172*	1.21e-08	0.275	1.04e-74
rs35327527	p-tau181	T	0.121	0.000122	0.17	8.77e-12	0.153	1.43e-47
rs429358	p-tau181	C	0.251	4.82e-15	0.220*	1e-11	0.318	3.27e-174
* Denotes significant difference (p<0.05) between effect sizes compared to meta-analysis using two-sided t-test.
# Denotes significant difference (p<0.05) between effect sizes compared using two-sided t-test.
Bold highlighted p-values are those that pass multiple test correction
