# Supplementary material for: GWAS meta-analysis of cerebrospinal fluid Alzheimer’s biomarkers reveals loci regulating lipids, brain volume and autophagy
Source: Nat Commun. 2026 Apr 21;17:7385. doi: 10.1038/s41467-026-71682-8 (PMC13402690; doi:10.1038/s41467-026-71682-8)
Supplement: Supplementary file 9 — Supplementary Data 6 [file 41467_2026_71682_MOESM9_ESM.xlsx]

## Sheet: Supplementary Data 6
Supplementary Data 6: Table showing Z statistics and p-value for each endophenotype and disease diagnosis GWAS
ID	rsID	Nominated gene	Z_ab	p_AB	Z_tau	p_Tau	Z_pTau	p_pTau	Z_diagnosis	p_diagnosis
chr1:207625371:T:G	rs10779336	CR1	-2.58	0.01	3.038	0.002	3.753	0.000177	3.505	0.000456
chr2:127135234:C:T	rs6733839	BIN1	-2.84	0.005	2.153	0.031	3.304	0.001	2.171	0.03
chr7:2761908:G:A	rs798490	GNA12	-1.807	0.071	-2.775	0.006	-1.003	0.316	-0.999	0.318
chr7:2718675:A:G	rs798560	GNA12	-1.999	0.046	-2.562	0.01	-1.359	0.174	-1.018	0.308
chr11:60207692:G:A	rs7928895	MS4A6A	0.698	0.486	-3.879	0.000106	-3.52	0.000435	-2.431	0.015
chr11:60254475:G:A	rs1582763	MS4A6A	0.913	0.361	-3.91	9.34e-05	-3.928	8.68e-05	-2.787	0.005
chr16:87199910:G:A	rs4843552	MAP1LC3B	1.568	0.117	5.095	3.62e-07	4.321	1.59e-05	0.259	0.796
chr19:44908684:T:C	rs429358	APOE	-29.587	1.51e-177	13.744	3.26e-42	15.551	3.4e-53	15.489	4.14e-54
