# Supplementary material for: GWAS meta-analysis of cerebrospinal fluid Alzheimer’s biomarkers reveals loci regulating lipids, brain volume and autophagy
Source: Nat Commun. 2026 Apr 21;17:7385. doi: 10.1038/s41467-026-71682-8 (PMC13402690; doi:10.1038/s41467-026-71682-8)
Supplement: Supplementary file 10 — Supplementary Data 7 [file 41467_2026_71682_MOESM10_ESM.xlsx]

## Sheet: Supplementary Data 7
Supplementary Data 7: Gene prioritization score weighting methodology
Evidence Type	Max Score	Category	Category Score
Colocalization with molecular phenotypes	15	CSF Protein QTL (pQTL)	7
		MetaBrain eQTL	4
		GTEx Brain eQTL	4
Variant overlap with Molecular phenotypes	13	Significant CSF pQTL in GWAS locus	2
		Lead variants is a significant CSF pQTL	3
		Significant MetaBrain eQTL in GWAS locus	1.5
		Lead variants is a significant MetaBrain eQTL	2.5
		Significant GTEx Brain eQTL in GWAS locus	1.5
		Lead variants is a significant GTEx Brain eQTL	2.5
Gene-based analysis	2	MAGMA gene-based analysis	2
Variant Annotation	20	Nearest protein-coding gene	1
		Significant variant in GWAS locus is protein-altering variant	19
			50
