# Supplementary material for: GWAS meta-analysis of cerebrospinal fluid Alzheimer’s biomarkers reveals loci regulating lipids, brain volume and autophagy
Source: Nat Commun. 2026 Apr 21;17:7385. doi: 10.1038/s41467-026-71682-8 (PMC13402690; doi:10.1038/s41467-026-71682-8)
Supplement: Supplementary file 11 — Supplementary Data 8 [file 41467_2026_71682_MOESM11_ESM.xlsx]

## Sheet: Supplementary Data 8
Supplementary Data 8: Gene prioritization score for all genes tested
			Gene based and annotation based tests			Colocalization with different phenotypes			Variant overlap with Molecular phenotypes
Variant	Symbol	Total	Protein altering coding variant	MAGMA	Closest Gene	pQTL-Coloc	GTEx-Coloc	MB-coloc	pQTL-Sig Locus	GTEx-sig Locus	MB-sig Locus	pQTL-Lead	GTEx-Lead	MB-Lead
chr1:207625371	C1orf116	0	0	0	0	0	0	0	0	0	0	0	0	0
	C4BPAP1	0	0	0	0	0	0	0	0	0	0	0	0	0	Reference Sig Locus :	At least one significant variant within 1 MB of lead in the reference file
	C4BPAP2	0	0	0	0	0	0	0	0	0	0	0	0	0	Reference-Lead	Lead varinat is significant in said reference
	C4BPA	1.5	0	0	0	0	0	0	0	0	1.5	0	0	0
	C4BPB	0	0	0	0	0	0	0	0	0	0	0	0	0
	CD34	0	0	0	0	0	0	0	0	0	0	0	0	0
	CD46	5	0	0	0	0	0	0	2	1.5	1.5	0	0	0
	CD46P1	0	0	0	0	0	0	0	0	0	0	0	0	0
	CD55	3	0	0	0	0	0	0	0	1.5	1.5	0	0	0
	CDCA4P3	0	0	0	0	0	0	0	0	0	0	0	0	0
	CDCA4P4	0	0	0	0	0	0	0	0	0	0	0	0	0
	CR1	48	19	0	1	7	4	4	2	1.5	1.5	3	2.5	2.5
	CR1-AS1	0	0	0	0	0	0	0	0	0	0	0	0	0
	CR1L	0	0	0	0	0	0	0	0	0	0	0	0	0
	CR2	13.5	0	0	0	7	0	0	2	1.5	0	3	0	0
	DYRK3	0	0	0	0	0	0	0	0	0	0	0	0	0
	FCAMR	0	0	0	0	0	0	0	0	0	0	0	0	0
	FCMR	0	0	0	0	0	0	0	0	0	0	0	0	0
	GPR17	0	0	0	0	0	0	0	0	0	0	0	0	0
	IL10	0	0	0	0	0	0	0	0	0	0	0	0	0
	IL19	0	0	0	0	0	0	0	0	0	0	0	0	0
	IL20	0	0	0	0	0	0	0	0	0	0	0	0	0
	IL24	0	0	0	0	0	0	0	0	0	0	0	0	0
	LINC01735	0	0	0	0	0	0	0	0	0	0	0	0	0
	LINC02942	0	0	0	0	0	0	0	0	0	0	0	0	0
	LINC02767	1.5	0	0	0	0	0	0	0	1.5	0	0	0	0
	MAPKAPK2	1.5	0	0	0	0	0	0	0	0	1.5	0	0	0
	MIR29B2	0	0	0	0	0	0	0	0	0	0	0	0	0
	MIR29B2CHG	0	0	0	0	0	0	0	0	0	0	0	0	0
	MIR29C	0	0	0	0	0	0	0	0	0	0	0	0	0
	PFKFB2	1.5	0	0	0	0	0	0	0	1.5	0	0	0	0
	PIGR	2	0	0	0	0	0	0	2	0	0	0	0	0
	PLXNA2	0	0	0	0	0	0	0	0	0	0	0	0	0
	RAB29	0	0	0	0	0	0	0	0	0	0	0	0	0
	RAB7B	0	0	0	0	0	0	0	0	0	0	0	0	0
	RPL13AP8	0	0	0	0	0	0	0	0	0	0	0	0	0
	SLC41A1	0	0	0	0	0	0	0	0	0	0	0	0	0
	SLC45A3	0	0	0	0	0	0	0	0	0	0	0	0	0
	YOD1	0	0	0	0	0	0	0	0	0	0	0	0	0
chr2:127135234	AMMECR1L	0	0	0	0	0	0	0	0	0	0	0	0	0
	BIN1	4	0	0	1	0	0	0	0	1.5	1.5	0	0	0
	CYP27C1	0	0	0	0	0	0	0	0	0	0	0	0	0
	ERCC3	3	0	0	0	0	0	0	0	1.5	1.5	0	0	0
	GPR17	3	0	0		0	0	0	0	1.5	1.5	0	0	0
	GYPC	0	0	0		0	0	0	0			0	0	0
	IWS1	0	0	0	0	0	0	0	0	0	0	0	0	0
	LIMS2	1.5	0	0	0	0	0	0	0	1.5	0	0	0	0
	MAP3K2	1.5	0	0	0	0	0	0	0	1.5	0	0	0	0
	MAP3K2-DT	1.5	0	0	0	0	0	0	0	1.5	0	0	0	0
	MYO7B	1.5	0	0	0	0	0	0	0	1.5	0	0	0	0
	NIFKP9	0	0	0	0	0	0	0	0	0	0	0	0	0
	POLR2D	3	0	0	0	0	0	0	0	1.5	1.5	0	0	0
	PROC	1.5	0	0	0	0	0	0	0	1.5	0	0	0	0
	RPS26P19	0	0	0	0	0	0	0	0	0	0	0	0	0
	SAP130	0	0	0	0	0	0	0	0	0	0	0	0	0
	TEX51	0	0	0	0	0	0	0	0	0	0	0	0	0
	UGGT1	0	0	0	0	0	0	0	0	0	0	0	0	0
	WDR33	0	0	0	0	0	0	0	0	0	0	0	0	0
	YWHAZP2	0	0	0	0	0	0	0	0	0	0	0	0	0
	ZFP91P1	0	0	0	0	0	0	0	0	0	0	0	0	0
chr3:190953006	CCDC50	7	0	0	0	7	0	0	0	0	0	0	0	0
	CCT6P4	0	0	0	0	0	0	0	0	0	0	0	0	0
	CLDN1	0	0	0	0	0	0	0	0	0	0	0	0	0
	CLDN16	0	0	0	0	0	0	0	0	0	0	0	0	0
	ENAHP1	0	0	0	0	0	0	0	0	0	0	0	0	0
	FGF12	0	0	0	0	0	0	0	0	0	0	0	0	0
	GCNT1P3	0	0	0	0	0	0	0	0	0	0	0	0	0
	GMNC	2	0	2	0	0	0	0	0	0	0	0	0	0
	IL1RAP	2	0	0	0	0	0	0	2	0	0	0	0	0
	MTAPP2	0	0	0	0	0	0	0	0	0	0	0	0	0
	NMNAT1P3	0	0	0	0	0	0	0	0	0	0	0	0	0
	OSTN	2.5	0	0	1	0	0	0	0	1.5	0	0	0	0
	P3H2	0	0	0	0	0	0	0	0	0	0	0	0	0
	P3H2-AS1	1.5	0	0	0	0	0	0	0	1.5	0	0	0	0
	PERPP1	0	0	0	0	0	0	0	0	0	0	0	0	0
	PYDC2	0	0	0	0	0	0	0	0		0	0	0	0
	TMEM207	0	0	0	0	0	0	0	0	0	0	0	0	0
	UTS2B	1.5	0	0	0	0	0	0	0	1.5	0	0	0	0
chr7:2761908	AMZ1	18	0	2	0	0	4	4	0	1.5	1.5	0	2.5	2.5
	BRAT1	1.5	0	0	0	0	0	0	0	0	1.5	0	0	0
	CARD11	0	0	0	0	0	0	0	0	0	0	0	0	0
	CHST12	1.5	0	0	0	0	0	0	0	0	1.5	0	0	0
	COX19	0	0	0	0	0	0	0	0	0	0	0	0	0
	EIF3B	3	0	0	0	0	0	0	0	1.5	1.5	0	0	0
	ELFN1	0	0	0	0	0	0	0	0	0	0	0	0	0
	GNA12	23.5	19	2	1	0	0	0	0	1.5	0	0	0	0
	GRIFIN	1.5	0	0	0	0	0	0	0	0	1.5	0	0	0
	IMMP1LP3	0	0	0	0	0	0	0	0	0	0	0	0	0
	INTS1	0	0	0	0	0	0	0	0	0	0	0	0	0
	IQCE	3	0	0	0	0	0	0	0	1.5	1.5	0	0	0
	LFNG	0	0	0	0	0	0	0	0	0	0	0	0	0
	KIF19BP	0	0	0	0	0	0	0	0	0	0	0	0	0
	MAD1L1	0	0	0	0	0	0	0	0	0	0	0	0	0
	MRM2	3	0	0	0	0	0	0	0	1.5	1.5	0	0	0
	NUDT1	3	0	0	0	0	0	0	0	1.5	1.5	0	0	0
	RPL21P72	0	0	0	0	0	0	0	0	0	0	0	0	0
	SDK1	1.5	0	0	0	0	0	0	0	0	1.5	0	0	0
	SNX8	0	0	0	0	0	0	0	0	0	0	0	0	0
	TTYH3	1.5	0	0	0	0	0	0	0	0	1.5	0	0	0
chr7:2718675	AMZ1	19	0	2	1	0	4	4	0	1.5	1.5	0	2.5	2.5
	BRAT1	1.5	0	0	0	0	0	0	0	0	1.5	0	0	0
	CARD11	0	0	0	0	0	0	0	0	0	0	0	0	0
	CHST12	1.5	0	0	0	0	0	0	0	0	1.5	0	0	0
	COX19	0	0	0	0	0	0	0	0	0	0	0	0	0
	EIF3B	3	0	0	0	0	0	0	0	1.5	1.5	0	0	0
	ELFN1	0	0	0	0	0	0	0	0	0		0	0	0
	GNA12	20.5	19	0	0	0	0	0	0	1.5		0	0	0
	GRIFIN	1.5	0	0	0	0	0	0	0	0	1.5	0	0	0
	IMMP1LP3	0	0	0	0	0	0	0	0	0		0	0	0
	INTS1	0	0	0	0	0	0	0	0	0	0	0	0	0
	IQCE	3	0	0	0	0	0	0	0	1.5	1.5	0	0	0
	LFNG	0	0	0	0	0	0	0	0	0	0	0	0	0
	KIF19BP	0	0	0	0	0	0	0	0	0	0	0	0	0
	MAD1L1	0	0	0	0	0	0	0	0	0	0	0	0	0
	MRM2	3	0	0	0	0	0	0	0	1.5	1.5	0	0	0
	NUDT1	3	0	0	0	0	0	0	0	1.5	1.5	0	0	0
	RPL21P72	0	0	0	0	0	0	0	0	0	0	0	0	0
	SDK1	1.5	0	0	0	0	0	0	0	0	1.5	0	0	0
	SNX8	0	0	0	0	0	0	0	0	0	0	0	0	0
	TTYH3	1.5	0	0	0	0	0	0	0	0	1.5	0	0	0
chr8:107381731	ABRA	0	0	0	0	0	0	0	0	0	0	0	0	0
	ANGPT1	2.5	0	0	1	0	0	0	0	0	1.5	0	0	0
	AURKBP1	0	0	0	0	0	0	0	0	0	0	0	0	0
	EIF3E	1.5	0	0	0	0	0	0	0	1.5	0	0	0	0
	EMC2	1.5	0	0	0	0	0	0	0	1.5	0	0	0	0
	ENY2	0	0	0	0	0	0	0	0	0	0	0	0	0
	HMGB1P46	0	0	0	0	0	0	0	0	0	0	0	0	0
	NRBF2P4	0	0	0	0	0	0	0	0	0	0	0	0	0
	OXR1	0	0	0	0	0	0	0	0	0	0	0	0	0
	PGAM1P13	0	0	0	0	0	0	0	0	0	0	0	0	0
	RPS17P14	0	0	0	0	0	0	0	0	0	0	0	0	0
	RSPO2	2	0	0	0	0	0	0	2	0	0	0	0	0
	TAGLN2P1	0	0	0	0	0	0	0	0	0	0	0	0	0
chr9:2197987	ATP5PDP2	0	0	0	0	0	0	0	0	0	0	0	0	0
	CARM1P1	1.5	0	0	0	0	0	0		1.5	0	0	0	0
	DMRT2	0	0	0	0	0	0	0	0	0	0	0	0	0
	GPS2P1	0	0	0	0	0	0	0	0	0	0	0	0	0
	KANK1	0	0	0	0	0	0	0	0	0	0	0	0	0
	KCNV2	1.5	0	0	0	0	0	0	0	0	1.5	0	0	0
	LINC01231	0	0	0	0	0	0	0	0	0	0	0	0	0
	PUM3	0	0	0	0	0	0	0	0	0	0	0	0	0
	SMARCA2	1	0	0	1	0	0	0	0	0	0	0	0	0
	VLDLR	1.5	0	0	0	0	0	0	0	1.5	0	0	0	0
chr11:60254475	CBLIF	0	0	0	0	0	0	0	0	0	0	0	0	0
	CCDC86	1.5	0	0	0	0	0	0	0	1.5	0	0	0	0
	CD5	3	0	0	0	0	0	0	0	1.5	1.5	0	0	0
	CD6	3	0	0	0	0	0	0	0	1.5	1.5	0	0	0
	CPSF7	0	0	0	0	0	0	0	0	0	0	0	0	0
	DDB1	0	0	0	0	0	0	0	0	0	0	0	0	0
	DTX4	1.5	0	0	0	0	0	0	0	1.5	0	0	0	0
	FABP5P7	0	0	0	0	0	0	0	0	0	0	0	0	0
	GLYAT	0	0	0	0	0	0	0	0	0	0	0	0	0
	GLYATL2	0	0	0	0	0	0	0	0	0	0	0	0	0
	INCENP	0	0	0	0	0	0	0	0	0	0	0	0	0
	MPEG1	0	0	0	0	0	0	0	0	0	0	0	0	0
	MRPL16	0	0	0	0	0	0	0	0	0	0	0	0	0
	MS4A1	0	0	0	0	0	0	0	0	0	0	0	0	0
	MS4A10	0	0	0	0	0	0	0	0	0	0	0	0	0
	MS4A12	0	0	0	0	0	0	0	0	0	0	0	0	0
	MS4A13	0	0	0	0	0	0	0	0	0	0	0	0	0
	MS4A14	3	0	0	0	0	0	0	0	1.5	1.5	0	0	0
	MS4A15	0	0	0	0	0	0	0	0	0	0	0	0	0
	MS4A18	0	0	0	0	0	0	0	0	0	0	0	0	0
	MS4A19P	0	0	0	0	0	0	0	0	0	0	0	0	0
	MS4A2	0	0	0	0	0	0	0	0	0	0	0	0	0
	MS4A3	0	0	0	0	0	0	0	0	0	0	0	0	0
	MS4A4A	0	0	0	0	0	0	0	0	0	0	0	0	0
	MS4A4E	1	0	0	1	0	0	0	0	0	0	0	0	0
	MS4A5	0	0	0	0	0	0	0	0	0	0	0	0	0
	MS4A6A	21	19	2	0	0	0	0	0	0	0	0	0	0
	MS4A6E	0	0	0	0	0	0	0	0	0	0	0	0	0
	MS4A7	0	0	0	0	0	0	0	0	0	0	0	0	0
	MS4A8	0	0	0	0	0	0	0	0	0	0	0	0	0
	OOSP1	1.5	0	0	0	0	0	0	0	0	1.5	0	0	0
	OOSP2	0	0	0	0	0	0	0	0	0	0	0	0	0
	OOSP3	1.5	0	0	0	0	0	0	0	0	1.5	0	0	0
	OOSP4A	1.5	0	0	0	0	0	0	0	0	1.5	0	0	0
	OOSP4B	0	0	0	0	0	0	0	0	0	0	0	0	0
	OR10V1	0	0	0	0	0	0	0	0	0	0	0	0	0
	OR10V2P	0	0	0	0	0	0	0	0	0	0	0	0	0
	OR10V3P	0	0	0	0	0	0	0	0	0	0	0	0	0
	OR10Y1P	0	0	0	0	0	0	0	0	0	0	0	0	0
	OR4D10	0	0	0	0	0	0	0	0	0	0	0	0	0
	OR4D11	0	0	0	0	0	0	0	0	0	0	0	0	0
	OR4D6	0	0	0	0	0	0	0	0	0	0	0	0	0
	OR4D7P	0	0	0	0	0	0	0	0	0	0	0	0	0
	OR4D8P	0	0	0	0	0	0	0	0	0	0	0	0	0
	OR4D9	0	0	0	0	0	0	0	0	0	0	0	0	0
	OR5A1	0	0	0	0	0	0	0	0	0	0	0	0	0
	OR5A2	0	0	0	0	0	0	0	0	0	0	0	0	0
	OR5AN1	0	0	0	0	0	0	0	0	0	0	0	0	0
	OR5AN2P	0	0	0	0	0	0	0	0	0	0	0	0	0
	OR5BB1P	0	0	0	0	0	0	0	0	0	0	0	0	0
	OR5BR1P	0	0	0	0	0	0	0	0	0	0	0	0	0
	OSBP	0	0	0	0	0	0	0	0	0	0	0	0	0
	PATL1	0	0	0	0	0	0	0	0	0	0	0	0	0
	PGA3	0	0	0	0	0	0	0	0	0	0	0	0	0
	PGA4	0	0	0	0	0	0	0	0	0	0	0	0	0
	PGA5	0	0	0	0	0	0	0	0	0	0	0	0	0
	PRPF19	0	0	0	0	0	0	0	0	0	0	0	0	0
	PTGDR2	1.5	0	0	0	0	0	0	0	0	1.5	0	0	0
	SDHAF2	1.5	0	0	0	0	0	0	0	1.5	0	0	0	0
	SLC15A3	3	0	0	0	0	0	0	0	1.5	1.5	0	0	0
	SLC25A47P1	0	0	0	0	0	0	0	0	0	0	0	0	0
	SRD5A3P1	0	0	0	0	0	0	0	0	0	0	0	0	0
	STX3	0	0	0	0	0	0	0	0	0	0	0	0	0
	SYT7	1.5	0	0	0	0	0	0	0	1.5	0	0	0	0
	TCN1	0	0	0	0	0	0	0	0	0	0	0	0	0
	TMEM109	1.5	0	0	0	0	0	0	0	0	1.5	0	0	0
	TMEM132A	2	0	0	0	0	0	0	2	0	0	0	0	0
	TMEM138	0	0	0	0	0	0	0	0	0	0	0	0	0
	TMEM216	1.5	0	0	0	0	0	0	0	1.5	0	0	0	0
	VPS37C	1.5	0	0	0	0	0	0	0	0	1.5	0	0	0
	WARS1P1	0	0	0	0	0	0	0	0	0	0	0	0	0
	ZP1	3	0	0	0	0	0	0	0	1.5	1.5	0	0	0
	ENSG00000255139	4	0	0	0	0	4	0	0	0	0	0	0	0
chr11:60207692	CBLIF	0	0	0	0	0	0	0	0	0	0	0	0	0
	CCDC86	1.5	0	0	0	0	0	0	0	1.5	0	0	0	0
	CD5	3	0	0	0	0	0	0	0	1.5	1.5	0	0	0
	CD6	3	0	0	0	0	0	0	0	1.5	1.5	0	0	0
	CPSF7	0	0	0	0	0	0	0	0	0	0	0	0	0
	DDB1	0	0	0	0	0	0	0	0	0	0	0	0	0
	DTX4	1.5	0	0	0	0	0	0	0	1.5	0	0	0	0
	FABP5P7	0	0	0	0	0	0	0	0	0	0	0	0	0
	GLYAT	0	0	0	0	0	0	0	0	0	0	0	0	0
	GLYATL2	0	0	0	0	0	0	0	0	0	0	0	0	0
	INCENP	0	0	0	0	0	0	0	0	0	0	0	0	0
	MPEG1	0	0	0	0	0	0	0	0	0	0	0	0	0
	MRPL16	0	0	0	0	0	0	0	0	0	0	0	0	0
	MS4A1	0	0	0	0	0	0	0	0	0	0	0	0	0
	MS4A10	0	0	0	0	0	0	0	0	0	0	0	0	0
	MS4A12	0	0	0	0	0	0	0	0	0	0	0	0	0
	MS4A13	0	0	0	0	0	0	0	0	0	0	0	0	0
	MS4A14	3	0	0	0	0	0	0	0	1.5	1.5	0	0	0
	MS4A15	0	0	0	0	0	0	0	0	0	0	0	0	0
	MS4A18	0	0	0	0	0	0	0	0	0	0	0	0	0
	MS4A19P	0	0	0	0	0	0	0	0	0	0	0	0	0
	MS4A2	0	0	0	0	0	0	0	0	0	0	0	0	0
	MS4A3	0	0	0	0	0	0	0	0	0	0	0	0	0
	MS4A4A	0	0	0	0	0	0	0	0	0	0	0	0	0
	MS4A4E	1	0	0	1	0	0	0	0	0	0	0	0	0
	MS4A5	0	0	0	0	0	0	0	0	0	0	0	0	0
	MS4A6A	21	19	2	0	0	0	0	0	0	0	0	0	0
	MS4A6E	0	0	0	0	0	0	0	0	0	0	0	0	0
	MS4A7	0	0	0	0	0	0	0	0	0	0	0	0	0
	MS4A8	0	0	0	0	0	0	0	0	0	0	0	0	0
	OOSP1	1.5	0	0	0	0	0	0	0	0	1.5	0	0	0
	OOSP2	0	0	0	0	0	0	0	0	0	0	0	0	0
	OOSP3	1.5	0	0	0	0	0	0	0	0	1.5	0	0	0
	OOSP4A	1.5	0	0	0	0	0	0	0	0	1.5	0	0	0
	OOSP4B	0	0	0	0	0	0	0	0	0	0	0	0	0
	OR10V1	0	0	0	0	0	0	0	0	0	0	0	0	0
	OR10V2P	0	0	0	0	0	0	0	0	0	0	0	0	0
	OR10V3P	0	0	0	0	0	0	0	0	0	0	0	0	0
	OR10Y1P	0	0	0	0	0	0	0	0	0	0	0	0	0
	OR4D10	0	0	0	0	0	0	0	0	0	0	0	0	0
	OR4D11	0	0	0	0	0	0	0	0	0	0	0	0	0
	OR4D6	0	0	0	0	0	0	0	0	0	0	0	0	0
	OR4D7P	0	0	0	0	0	0	0	0	0	0	0	0	0
	OR4D8P	0	0	0	0	0	0	0	0	0	0	0	0	0
	OR4D9	0	0	0	0	0	0	0	0	0	0	0	0	0
	OR5A1	0	0	0	0	0	0	0	0	0	0	0	0	0
	OR5A2	0	0	0	0	0	0	0	0	0	0	0	0	0
	OR5AN1	0	0	0	0	0	0	0	0	0	0	0	0	0
	OR5AN2P	0	0	0	0	0	0	0	0	0	0	0	0	0
	OR5BB1P	0	0	0	0	0	0	0	0	0	0	0	0	0
	OR5BR1P	0	0	0	0	0	0	0	0	0	0	0	0	0
	OSBP	0	0	0	0	0	0	0	0	0	0	0	0	0
	PATL1	0	0	0	0	0	0	0	0	0	0	0	0	0
	PGA3	0	0	0	0	0	0	0	0	0	0	0	0	0
	PGA4	0	0	0	0	0	0	0	0	0	0	0	0	0
	PGA5	0	0	0	0	0	0	0	0	0	0	0	0	0
	PRPF19	0	0	0	0	0	0	0	0	0	0	0	0	0
	PTGDR2	1.5	0	0	0	0	0	0	0	0	1.5	0	0	0
	SDHAF2	1.5	0	0	0	0	0	0	0	1.5	0	0	0	0
	SLC15A3	3	0	0	0	0	0	0	0	1.5	1.5	0	0	0
	SLC25A47P1	0	0	0	0	0	0	0	0	0	0	0	0	0
	SRD5A3P1	0	0	0	0	0	0	0	0	0	0	0	0	0
	STX3	0	0	0	0	0	0	0	0	0	0	0	0	0
	SYT7	1.5	0	0	0	0	0	0	0	1.5	0	0	0	0
	TCN1	0	0	0	0	0	0	0	0	0	0	0	0	0
	TMEM109	1.5	0	0	0	0	0	0	0	0	1.5	0	0	0
	TMEM132A	2	0	0	0	0	0	0	2	0	0	0	0	0
	TMEM138	0	0	0	0	0	0	0	0	0	0	0	0	0
	TMEM216	1.5	0	0	0	0	0	0	0	1.5	0	0	0	0
	VPS37C	1.5	0	0	0	0	0	0	0	0	1.5	0	0	0
	WARS1P1	0	0	0	0	0	0	0	0	0	0	0	0	0
	ZP1	3	0	0	0	0	0	0	0	1.5	1.5	0	0	0
	ENSG00000255139	4	0	0	0	0	4	0	0	0	0	0	0	0
chr12:21279895	ABCC9	1.5	0	0	0	0	0	0	0	1.5	0	0	0	0
	C2CD5	0	0	0	0	0	0	0	0	0	0	0	0	0
	CMAS	0	0	0	0	0	0	0	0	0	0	0	0	0
	ELOCP31	0	0	0	0	0	0	0	0	0	0	0	0	0
	GOLT1B	1.5	0	0	0	0	0	0	0	0	1.5	0	0	0
	GYS2	0	0	0	0	0	0	0	0	0	0	0	0	0
	IAPP	0	0	0	0	0	0	0	0	0	0	0	0	0
	KCNJ8	0	0	0	0	0	0	0	0	0	0	0	0	0
	LDHB	0	0	0	0	0	0	0	0	0	0	0	0	0
	PDE3A	0	0	0	0	0	0	0	0	0	0	0	0	0
	PYROXD1	3	0	0	0	0	0	0	0	1.5	1.5	0	0	0
	RECQL	4	0	0	0	0	4	0	0	0	0	0	0	0
	SLCO1A2	19	0	2	1	0	4	4	0	1.5	1.5	0	2.5	2.5
	SLCO1B1	0	0	0	0	0	0	0	0	0	0	0	0	0
	SLCO1B3	0	0	0	0	0	0	0	0	0	0	0	0	0
	SLCO1B7	0	0	0	0	0	0	0	0	0	0	0	0	0
	SLCO1C1	0	0	0	0	0	0	0	0	0	0	0	0	0
	SPX	1.5	0	0	0	0	0	0	0	1.5	0	0	0	0
	ST8SIA1	1.5	0	0	0	0	0	0	0	1.5	0	0	0	0
	UBE2L2	0	0	0	0	0	0	0	0	0	0	0	0	0
chr16:87199910	BANP	0	0	0	0	0	0	0	0	0	0	0	0	0
	C16orf95	3.5	0	2	0	0	0	0	0	0	1.5	0	0	0
	CA5A	3	0	0	0	0	0	0	0	1.5	1.5	0	0	0
	FBXO31	3	0	0	0	0	0	0	0	1.5	1.5	0	0	0
	FOXC2	0	0	0	0	0	0	0	0	0	0	0	0	0
	FOXF1	0	0	0	0	0	0	0	0	0	0	0	0	0
	FOXL1	0	0	0	0	0	0	0	0	0	0	0	0	0
	IL17C	0	0	0	0	0	0	0	0	0	0	0	0	0
	JPH3	0	0	0	0	0	0	0	0	0	0	0	0	0
	KLHDC4	3	0	0	0	0	0	0	0	1.5	1.5	0	0	0
	MAP1LC3B	10	0	0	0	7	0	0	0	1.5	1.5	0	0	0
	MTHFSD	1.5	0	0	0	0	0	0	0	1.5	0	0	0	0
	MVD	0	0	0	0	0	0	0	0	0	0	0	0	0
	PABPN1L	0	0	0	0	0	0	0	0	0	0	0	0	0
	PIEZO1	0	0	0	0	0	0	0	0	0	0	0	0	0
	RPL7AP63	0	0	0	0	0	0	0	0	0	0	0	0	0
	RP11-899L11.1	1	0	0	1	0	0	0	0	0	0	0	0	0
	SLC7A5	1.5	0	0	0	0	0	0	0	0	1.5	0	0	0
	ZCCHC14	0	0	0	0	0	0	0	0	0	0	0	0	0
