# Supplementary material for: GWAS meta-analysis of cerebrospinal fluid Alzheimer’s biomarkers reveals loci regulating lipids, brain volume and autophagy
Source: Nat Commun. 2026 Apr 21;17:7385. doi: 10.1038/s41467-026-71682-8 (PMC13402690; doi:10.1038/s41467-026-71682-8)
Supplement: Supplementary file 12 — Supplementary Data 9 [file 41467_2026_71682_MOESM12_ESM.xlsx]

## Sheet: Supplementary Data 9
Supplementary Data 9: Colocalization results of top signals with Brain eQTL and cis pQTL resources
nsnps	PP.H0.abf	PP.H1.abf	PP.H2.abf	PP.H3.abf	PP.H4.abf	Tissue	Symbol	Locus_CHR	Locus_BP	Phenotype	Reference
75	3.44236e-07	0.000120034	4.28915e-05	0.0139702	0.985867	Caudate_basal_ganglia	CR1	chr1	207625371	Ab42	GTEx
36	5.09093e-07	0.000177409	5.45572e-05	0.0180304	0.981737	Cortex	CR1	chr1	207625371	Ab42	GTEx
18	0.000943844	0.0822839	0.0002735	0.0229501	0.893549	Frontal_Cortex_BA9	CR1	chr1	207625371	Ab42	GTEx	Varinats 1Mb up and downstream of top variant included in analysis
21	9.03063e-05	0.0314621	4.66061e-05	0.0152841	0.953117	Nucleus_accumbens_basal_ganglia	CR1	chr1	207625371	Ab42	GTEx	PP.H4.abf > 0.8 considered significant colocalization
21	2.74116e-05	0.00955003	4.11489e-05	0.013359	0.977022	Putamen_basal_ganglia	CR1	chr1	207625371	Ab42	GTEx
5	3.12501e-05	0.0684902	3.89576e-06	0.00761441	0.92386	Anterior_cingulate_cortex_BA24	AMZ1	chr7	2761908	t-tau	GTEx
57	9.83236e-08	0.0268316	3.77727e-07	0.102207	0.870961	Cerebellar_Hemisphere	AMZ1	chr7	2761908	t-tau	GTEx
165	1.6054e-11	9.45756e-06	1.6175e-07	0.0943829	0.905608	Cortex	AMZ1	chr7	2761908	t-tau	GTEx
78	4.20371e-08	0.0185345	1.69844e-07	0.0739785	0.907487	Hypothalamus	AMZ1	chr7	2761908	t-tau	GTEx
135	1.07015e-11	6.32304e-06	1.54844e-07	0.0905815	0.909412	Nucleus_accumbens_basal_ganglia	AMZ1	chr7	2761908	t-tau	GTEx
77	0.00480193	0.0342146	0.000842042	0.00504459	0.955097	Cortex	ENSG00000255139	chr11	60207692	t-tau	GTEx
3	0.0279272	0.0386645	0.00199365	0.00183057	0.929584	Cerebellar_Hemisphere	RECQL	chr12	21279895	t-tau	GTEx
84	1.57339e-09	9.38446e-07	2.25653e-05	0.0124715	0.987505	Cerebellum	SLCO1A2	chr12	21279895	t-tau	GTEx
5	0.00281934	0.0681833	0.00035147	0.00757894	0.921067	Anterior_cingulate_cortex_BA24	AMZ1	chr7	2718675	p-tau181	GTEx
57	1.05862e-05	0.0209405	4.06686e-05	0.0795471	0.899461	Cerebellar_Hemisphere	AMZ1	chr7	2718675	p-tau181	GTEx
165	1.87267e-09	6.42651e-06	1.88679e-05	0.0638134	0.936161	Cortex	AMZ1	chr7	2718675	p-tau181	GTEx
78	6.92642e-06	0.0190597	2.79851e-05	0.0761029	0.904803	Hypothalamus	AMZ1	chr7	2718675	p-tau181	GTEx
135	2.47024e-09	8.4959e-06	3.5743e-05	0.122053	0.877903	Nucleus_accumbens_basal_ganglia	AMZ1	chr7	2718675	p-tau181	GTEx
77	0.0303242	0.033062	0.00531749	0.00487116	0.926425	Cortex	ENSG00000255139	chr11	60254475	p-tau181	GTEx
84	3.94857e-09	9.35223e-07	5.66298e-05	0.0124253	0.987517	Cerebellum	SLCO1A2	chr12	21279895	p-tau181	GTEx
164	8.96051e-08	3.0773e-05	9.51509e-05	0.0317095	0.968165	basalganglia	CR1	chr1	207625371	Ab42	MetaBrain
481	8.30928e-13	4.88991e-07	1.5602e-07	0.0909067	0.909093	cerebellum	AMZ1	chr7	2761908	t-tau	MetaBrain
228	7.37448e-14	4.40315e-11	0.000263844	0.156693	0.843043	cerebellum	SLCO1A2	chr12	21279895	t-tau	MetaBrain
483	1.36263e-10	4.65886e-07	2.55855e-05	0.0865641	0.91341	cerebellum	AMZ1	chr7	2718675	p-tau181	MetaBrain
235	2.00053e-13	4.77235e-11	0.000715749	0.169916	0.829369	cerebellum	SLCO1A2	chr12	21279895	p-tau181	MetaBrain
4591	1.13369e-66	4.1548e-64	6.19893e-05	0.0217398	0.978198	CSF-cis	CR2	chr1	207625371	Ab42	CSF pQTL
4591	1.46063e-26	5.35296e-24	8.04295e-05	0.0285047	0.971415	CSF-cis	CR1	chr1	207625371	Ab42	CSF pQTL
7015	1.743e-47	8.36949e-06	3.55269e-43	0.169762	0.83023	CSF-cis	CCDC50	chr3	190953006	t-tau	CSF pQTL
8024	3.05576e-13	0.00233431	9.4741e-12	0.0714467	0.926219	CSF-cis	MAP1LC3B	chr16	87199910	t-tau	CSF pQTL
7085	2.03774e-47	8.46354e-06	4.15346e-43	0.171681	0.828311	CSF-cis	CCDC50	chr3	190953006	p-tau181	CSF pQTL
8074	1.59669e-11	0.0023717	4.95124e-10	0.0726199	0.925008	CSF-cis	MAP1LC3B	chr16	87199910	p-tau181	CSF pQTL
