# Supplementary material for: GWAS meta-analysis of cerebrospinal fluid Alzheimer’s biomarkers reveals loci regulating lipids, brain volume and autophagy
Source: Nat Commun. 2026 Apr 21;17:7385. doi: 10.1038/s41467-026-71682-8 (PMC13402690; doi:10.1038/s41467-026-71682-8)
Supplement: Supplementary file 13 — Supplementary Data 10 [file 41467_2026_71682_MOESM13_ESM.xlsx]

## Sheet: Supplementary Data 10
Supplementary Data 10: Annotation results of all variants in LD of lead variants in A𝛃42 GWAS from FUMA ANNOVAR
Variant ID	Function	Exonic_function	Distance	Gene	Symbol
chr19:44673285	ncRNA_intronic	NA	0	ENSG00000266903	CTB-171A8.1
chr19:44712442	ncRNA_intronic	NA	0	ENSG00000266903	CTB-171A8.1
chr19:44713175	ncRNA_intronic	NA	0	ENSG00000266903	CTB-171A8.1
chr19:44713297	ncRNA_intronic	NA	0	ENSG00000266903	CTB-171A8.1
chr19:44713381	ncRNA_intronic	NA	0	ENSG00000266903	CTB-171A8.1
chr19:44713703	ncRNA_intronic	NA	0	ENSG00000266903	CTB-171A8.1
chr19:44714018	ncRNA_intronic	NA	0	ENSG00000266903	CTB-171A8.1
chr19:44714208	ncRNA_intronic	NA	0	ENSG00000266903	CTB-171A8.1
chr19:44714386	ncRNA_intronic	NA	0	ENSG00000266903	CTB-171A8.1
chr19:44714411	ncRNA_intronic	NA	0	ENSG00000266903	CTB-171A8.1
chr19:44714468	ncRNA_intronic	NA	0	ENSG00000266903	CTB-171A8.1
chr19:44714856	ncRNA_intronic	NA	0	ENSG00000266903	CTB-171A8.1
chr19:44717621	ncRNA_intronic	NA	0	ENSG00000266903	CTB-171A8.1
chr19:44722081	intergenic	NA	3314	ENSG00000266903	CTB-171A8.1
chr19:44722081	intergenic	NA	3903	ENSG00000252200	snoZ6
chr19:44722709	intergenic	NA	3942	ENSG00000266903	CTB-171A8.1
chr19:44722709	intergenic	NA	3275	ENSG00000252200	snoZ6
chr19:44724478	intergenic	NA	5711	ENSG00000266903	CTB-171A8.1
chr19:44724478	intergenic	NA	1506	ENSG00000252200	snoZ6
chr19:44728555	intergenic	NA	2499	ENSG00000252200	snoZ6
chr19:44728895	intergenic	NA	2839	ENSG00000252200	snoZ6
chr19:44730062	intergenic	NA	4007	ENSG00000252200	snoZ6
chr19:44730076	intergenic	NA	4021	ENSG00000252200	snoZ6
chr19:44730118	intergenic	NA	4063	ENSG00000252200	snoZ6
chr19:44730222	intergenic	NA	4167	ENSG00000252200	snoZ6
chr19:44730337	intergenic	NA	4282	ENSG00000252200	snoZ6
chr19:44730874	intergenic	NA	4802	ENSG00000252200	snoZ6
chr19:44730974	intergenic	NA	4902	ENSG00000252200	snoZ6
chr19:44732593	intergenic	NA	6531	ENSG00000252200	snoZ6
chr19:44732598	intergenic	NA	6536	ENSG00000252200	snoZ6
chr19:44733473	intergenic	NA	7407	ENSG00000252200	snoZ6
chr19:44734556	intergenic	NA	8490	ENSG00000252200	snoZ6
chr19:44735929	intergenic	NA	9863	ENSG00000252200	snoZ6
chr19:44736280	intergenic	NA	10214	ENSG00000252200	snoZ6
chr19:44736451	intergenic	NA	10385	ENSG00000252200	snoZ6
chr19:44736813	intergenic	NA	10747	ENSG00000252200	snoZ6
chr19:44736813	intergenic	NA	11734	ENSG00000069399	BCL3
chr19:44736883	intergenic	NA	10818	ENSG00000252200	snoZ6
chr19:44736883	intergenic	NA	11664	ENSG00000069399	BCL3
chr19:44737327	intergenic	NA	11262	ENSG00000252200	snoZ6
chr19:44737327	intergenic	NA	11220	ENSG00000069399	BCL3
chr19:44738381	intergenic	NA	12316	ENSG00000252200	snoZ6
chr19:44738381	intergenic	NA	10166	ENSG00000069399	BCL3
chr19:44738850	intergenic	NA	12785	ENSG00000252200	snoZ6
chr19:44738850	intergenic	NA	9697	ENSG00000069399	BCL3
chr19:44738916	intergenic	NA	12851	ENSG00000252200	snoZ6
chr19:44738916	intergenic	NA	9631	ENSG00000069399	BCL3
chr19:44739483	intergenic	NA	13418	ENSG00000252200	snoZ6
chr19:44739483	intergenic	NA	9064	ENSG00000069399	BCL3
chr19:44739710	intergenic	NA	13645	ENSG00000252200	snoZ6
chr19:44739710	intergenic	NA	8837	ENSG00000069399	BCL3
chr19:44743791	intergenic	NA	17726	ENSG00000252200	snoZ6
chr19:44743791	intergenic	NA	4756	ENSG00000069399	BCL3
chr19:44743884	intergenic	NA	17819	ENSG00000252200	snoZ6
chr19:44743884	intergenic	NA	4663	ENSG00000069399	BCL3
chr19:44744370	intergenic	NA	18305	ENSG00000252200	snoZ6
chr19:44744370	intergenic	NA	4177	ENSG00000069399	BCL3
chr19:44746252	intergenic	NA	20187	ENSG00000252200	snoZ6
chr19:44746252	intergenic	NA	2295	ENSG00000069399	BCL3
chr19:44746404	intergenic	NA	20339	ENSG00000252200	snoZ6
chr19:44746404	intergenic	NA	2143	ENSG00000069399	BCL3
chr19:44747899	upstream	NA	0	ENSG00000069399	BCL3
chr19:44748549	UTR5	NA	0	ENSG00000069399	BCL3
chr19:44749182	intronic	NA	0	ENSG00000069399	BCL3
chr19:44750234	intronic	NA	0	ENSG00000069399	BCL3
chr19:44750285	intronic	NA	0	ENSG00000069399	BCL3
chr19:44750325	intronic	NA	0	ENSG00000069399	BCL3
chr19:44750354	intronic	NA	0	ENSG00000069399	BCL3
chr19:44750911	intronic	NA	0	ENSG00000069399	BCL3
chr19:44752009	intronic	NA	0	ENSG00000069399	BCL3
chr19:44752422	intronic	NA	0	ENSG00000069399	BCL3
chr19:44755745	intronic	NA	0	ENSG00000069399	BCL3
chr19:44756614	intronic	NA	0	ENSG00000069399	BCL3
chr19:44759110	intronic	NA	0	ENSG00000069399	BCL3
chr19:44760371	downstream	NA	0	ENSG00000069399	BCL3
chr19:44760853	downstream	NA	0	ENSG00000069399	BCL3
chr19:44761028	downstream	NA	0	ENSG00000069399	BCL3
chr19:44761089	intergenic	NA	1045	ENSG00000069399	BCL3
chr19:44761089	intergenic	NA	3861	ENSG00000253027	SNORA70
chr19:44761274	intergenic	NA	1230	ENSG00000069399	BCL3
chr19:44761274	intergenic	NA	3676	ENSG00000253027	SNORA70
chr19:44761746	intergenic	NA	1702	ENSG00000069399	BCL3
chr19:44761746	intergenic	NA	3204	ENSG00000253027	SNORA70
chr19:44761935	intergenic	NA	1891	ENSG00000069399	BCL3
chr19:44761935	intergenic	NA	3015	ENSG00000253027	SNORA70
chr19:44762178	intergenic	NA	2134	ENSG00000069399	BCL3
chr19:44762178	intergenic	NA	2772	ENSG00000253027	SNORA70
chr19:44764001	upstream	NA	0	ENSG00000253027	SNORA70
chr19:44768869	intergenic	NA	3405	ENSG00000236807	AC092066.6
chr19:44768869	intergenic	NA	9000	ENSG00000142273	CBLC
chr19:44769343	intergenic	NA	3879	ENSG00000236807	AC092066.6
chr19:44769343	intergenic	NA	8526	ENSG00000142273	CBLC
chr19:44769389	intergenic	NA	3925	ENSG00000236807	AC092066.6
chr19:44769389	intergenic	NA	8480	ENSG00000142273	CBLC
chr19:44776083	intergenic	NA	10619	ENSG00000236807	AC092066.6
chr19:44776083	intergenic	NA	1786	ENSG00000142273	CBLC
chr19:44783382	intronic	NA	0	ENSG00000142273	CBLC
chr19:44784592	intronic	NA	0	ENSG00000142273	CBLC
chr19:44787220	intronic	NA	0	ENSG00000142273	CBLC
chr19:44787428	intronic	NA	0	ENSG00000142273	CBLC
chr19:44789032	intronic	NA	0	ENSG00000142273	CBLC
chr19:44791300	intronic	NA	0	ENSG00000142273	CBLC
chr19:44792629	intronic	NA	0	ENSG00000142273	CBLC
chr19:44793107	intronic	NA	0	ENSG00000142273	CBLC
chr19:44793549	exonic	nonsynonymous SNV	0	ENSG00000142273	CBLC
chr19:44794621	intronic	NA	0	ENSG00000142273	CBLC
chr19:44795204	intronic	NA	0	ENSG00000142273	CBLC
chr19:44795942	intronic	NA	0	ENSG00000142273	CBLC
chr19:44797922	intronic	NA	0	ENSG00000142273	CBLC
chr19:44798169	intronic	NA	0	ENSG00000142273	CBLC
chr19:44798667	intronic	NA	0	ENSG00000142273	CBLC
chr19:44798685	intronic	NA	0	ENSG00000142273	CBLC
chr19:44799020	intronic	NA	0	ENSG00000142273	CBLC
chr19:44799247	intronic	NA	0	ENSG00000142273	CBLC
chr19:44799256	intronic	NA	0	ENSG00000142273	CBLC
chr19:44799521	intronic	NA	0	ENSG00000142273	CBLC
chr19:44799694	intronic	NA	0	ENSG00000142273	CBLC
chr19:44799865	intronic	NA	0	ENSG00000142273	CBLC
chr19:44800054	intronic	NA	0	ENSG00000142273	CBLC
chr19:44801063	downstream	NA	0	ENSG00000142273	CBLC
chr19:44802088	intergenic	NA	1454	ENSG00000142273	CBLC
chr19:44802088	intergenic	NA	6983	ENSG00000187244	BCAM
chr19:44806377	intergenic	NA	5743	ENSG00000142273	CBLC
chr19:44806377	intergenic	NA	2694	ENSG00000187244	BCAM
chr19:44806778	intergenic	NA	6144	ENSG00000142273	CBLC
chr19:44806778	intergenic	NA	2293	ENSG00000187244	BCAM
chr19:44808040	intergenic	NA	7406	ENSG00000142273	CBLC
chr19:44808040	intergenic	NA	1026	ENSG00000187244	BCAM
chr19:44808048	intergenic	NA	7414	ENSG00000142273	CBLC
chr19:44808048	intergenic	NA	1020	ENSG00000187244	BCAM
chr19:44808053	intergenic	NA	7419	ENSG00000142273	CBLC
chr19:44808053	intergenic	NA	1018	ENSG00000187244	BCAM
chr19:44809853	intronic	NA	0	ENSG00000187244	BCAM
chr19:44810458	intronic	NA	0	ENSG00000187244	BCAM
chr19:44812188	exonic	nonsynonymous SNV	0	ENSG00000187244	BCAM
chr19:44812964	intronic	NA	0	ENSG00000187244	BCAM
chr19:44813331	exonic	nonsynonymous SNV	0	ENSG00000187244	BCAM
chr19:44815094	intronic	NA	0	ENSG00000187244	BCAM
chr19:44816374	intronic	NA	0	ENSG00000187244	BCAM
chr19:44820881	intronic	NA	0	ENSG00000187244	BCAM
chr19:44821499	downstream	NA	0	ENSG00000187244	BCAM
chr19:44822481	intergenic	NA	1067	ENSG00000187244	BCAM
chr19:44822481	intergenic	NA	23694	ENSG00000130202	PVRL2
chr19:44822960	intergenic	NA	1546	ENSG00000187244	BCAM
chr19:44822960	intergenic	NA	23215	ENSG00000130202	PVRL2
chr19:44823407	intergenic	NA	1993	ENSG00000187244	BCAM
chr19:44823407	intergenic	NA	22768	ENSG00000130202	PVRL2
chr19:44824052	intergenic	NA	2638	ENSG00000187244	BCAM
chr19:44824052	intergenic	NA	22123	ENSG00000130202	PVRL2
chr19:44824166	intergenic	NA	2752	ENSG00000187244	BCAM
chr19:44824166	intergenic	NA	22009	ENSG00000130202	PVRL2
chr19:44824202	intergenic	NA	2788	ENSG00000187244	BCAM
chr19:44824202	intergenic	NA	21973	ENSG00000130202	PVRL2
chr19:44825110	intergenic	NA	3696	ENSG00000187244	BCAM
chr19:44825110	intergenic	NA	21065	ENSG00000130202	PVRL2
chr19:44825122	intergenic	NA	3708	ENSG00000187244	BCAM
chr19:44825122	intergenic	NA	21053	ENSG00000130202	PVRL2
chr19:44825123	intergenic	NA	3709	ENSG00000187244	BCAM
chr19:44825123	intergenic	NA	21052	ENSG00000130202	PVRL2
chr19:44825150	intergenic	NA	3736	ENSG00000187244	BCAM
chr19:44825150	intergenic	NA	21023	ENSG00000130202	PVRL2
chr19:44825957	intergenic	NA	4543	ENSG00000187244	BCAM
chr19:44825957	intergenic	NA	20218	ENSG00000130202	PVRL2
chr19:44826087	intergenic	NA	4673	ENSG00000187244	BCAM
chr19:44826087	intergenic	NA	20088	ENSG00000130202	PVRL2
chr19:44827846	intergenic	NA	6432	ENSG00000187244	BCAM
chr19:44827846	intergenic	NA	18329	ENSG00000130202	PVRL2
chr19:44828468	intergenic	NA	7054	ENSG00000187244	BCAM
chr19:44828468	intergenic	NA	17707	ENSG00000130202	PVRL2
chr19:44828686	intergenic	NA	7272	ENSG00000187244	BCAM
chr19:44828686	intergenic	NA	17489	ENSG00000130202	PVRL2
chr19:44829763	intergenic	NA	8349	ENSG00000187244	BCAM
chr19:44829763	intergenic	NA	16412	ENSG00000130202	PVRL2
chr19:44830577	intergenic	NA	9163	ENSG00000187244	BCAM
chr19:44830577	intergenic	NA	15598	ENSG00000130202	PVRL2
chr19:44832419	intergenic	NA	11005	ENSG00000187244	BCAM
chr19:44832419	intergenic	NA	13756	ENSG00000130202	PVRL2
chr19:44832778	intergenic	NA	11364	ENSG00000187244	BCAM
chr19:44832778	intergenic	NA	13397	ENSG00000130202	PVRL2
chr19:44833186	intergenic	NA	11772	ENSG00000187244	BCAM
chr19:44833186	intergenic	NA	12989	ENSG00000130202	PVRL2
chr19:44833336	intergenic	NA	11922	ENSG00000187244	BCAM
chr19:44833336	intergenic	NA	12839	ENSG00000130202	PVRL2
chr19:44833342	intergenic	NA	11928	ENSG00000187244	BCAM
chr19:44833342	intergenic	NA	12833	ENSG00000130202	PVRL2
chr19:44833992	intergenic	NA	12578	ENSG00000187244	BCAM
chr19:44833992	intergenic	NA	12183	ENSG00000130202	PVRL2
chr19:44834128	intergenic	NA	12714	ENSG00000187244	BCAM
chr19:44834128	intergenic	NA	12047	ENSG00000130202	PVRL2
chr19:44834247	intergenic	NA	12833	ENSG00000187244	BCAM
chr19:44834247	intergenic	NA	11928	ENSG00000130202	PVRL2
chr19:44834480	intergenic	NA	13066	ENSG00000187244	BCAM
chr19:44834480	intergenic	NA	11695	ENSG00000130202	PVRL2
chr19:44834606	intergenic	NA	13192	ENSG00000187244	BCAM
chr19:44834606	intergenic	NA	11569	ENSG00000130202	PVRL2
chr19:44834661	intergenic	NA	13247	ENSG00000187244	BCAM
chr19:44834661	intergenic	NA	11514	ENSG00000130202	PVRL2
chr19:44834963	intergenic	NA	13549	ENSG00000187244	BCAM
chr19:44834963	intergenic	NA	11212	ENSG00000130202	PVRL2
chr19:44834993	intergenic	NA	13579	ENSG00000187244	BCAM
chr19:44834993	intergenic	NA	11181	ENSG00000130202	PVRL2
chr19:44835236	intergenic	NA	13822	ENSG00000187244	BCAM
chr19:44835236	intergenic	NA	10939	ENSG00000130202	PVRL2
chr19:44835266	intergenic	NA	13852	ENSG00000187244	BCAM
chr19:44835266	intergenic	NA	10909	ENSG00000130202	PVRL2
chr19:44835638	intergenic	NA	14224	ENSG00000187244	BCAM
chr19:44835638	intergenic	NA	10537	ENSG00000130202	PVRL2
chr19:44836881	intergenic	NA	15467	ENSG00000187244	BCAM
chr19:44836881	intergenic	NA	9294	ENSG00000130202	PVRL2
chr19:44837479	intergenic	NA	16065	ENSG00000187244	BCAM
chr19:44837479	intergenic	NA	8696	ENSG00000130202	PVRL2
chr19:44838283	intergenic	NA	16869	ENSG00000187244	BCAM
chr19:44838283	intergenic	NA	7892	ENSG00000130202	PVRL2
chr19:44838502	intergenic	NA	17088	ENSG00000187244	BCAM
chr19:44838502	intergenic	NA	7673	ENSG00000130202	PVRL2
chr19:44838647	intergenic	NA	17233	ENSG00000187244	BCAM
chr19:44838647	intergenic	NA	7528	ENSG00000130202	PVRL2
chr19:44838691	intergenic	NA	17277	ENSG00000187244	BCAM
chr19:44838691	intergenic	NA	7484	ENSG00000130202	PVRL2
chr19:44838750	intergenic	NA	17336	ENSG00000187244	BCAM
chr19:44838750	intergenic	NA	7425	ENSG00000130202	PVRL2
chr19:44838857	intergenic	NA	17443	ENSG00000187244	BCAM
chr19:44838857	intergenic	NA	7318	ENSG00000130202	PVRL2
chr19:44838904	intergenic	NA	17490	ENSG00000187244	BCAM
chr19:44838904	intergenic	NA	7271	ENSG00000130202	PVRL2
chr19:44838984	intergenic	NA	17570	ENSG00000187244	BCAM
chr19:44838984	intergenic	NA	7191	ENSG00000130202	PVRL2
chr19:44839373	intergenic	NA	17959	ENSG00000187244	BCAM
chr19:44839373	intergenic	NA	6802	ENSG00000130202	PVRL2
chr19:44840407	intergenic	NA	18993	ENSG00000187244	BCAM
chr19:44840407	intergenic	NA	5768	ENSG00000130202	PVRL2
chr19:44840782	intergenic	NA	19368	ENSG00000187244	BCAM
chr19:44840782	intergenic	NA	5393	ENSG00000130202	PVRL2
chr19:44841048	intergenic	NA	19634	ENSG00000187244	BCAM
chr19:44841048	intergenic	NA	5127	ENSG00000130202	PVRL2
chr19:44841201	intergenic	NA	19787	ENSG00000187244	BCAM
chr19:44841201	intergenic	NA	4974	ENSG00000130202	PVRL2
chr19:44841258	intergenic	NA	19844	ENSG00000187244	BCAM
chr19:44841258	intergenic	NA	4917	ENSG00000130202	PVRL2
chr19:44841259	intergenic	NA	19845	ENSG00000187244	BCAM
chr19:44841259	intergenic	NA	4916	ENSG00000130202	PVRL2
chr19:44841465	intergenic	NA	20051	ENSG00000187244	BCAM
chr19:44841465	intergenic	NA	4710	ENSG00000130202	PVRL2
chr19:44842026	intergenic	NA	20612	ENSG00000187244	BCAM
chr19:44842026	intergenic	NA	4149	ENSG00000130202	PVRL2
chr19:44842366	intergenic	NA	20952	ENSG00000187244	BCAM
chr19:44842366	intergenic	NA	3809	ENSG00000130202	PVRL2
chr19:44842451	intergenic	NA	21037	ENSG00000187244	BCAM
chr19:44842451	intergenic	NA	3724	ENSG00000130202	PVRL2
chr19:44842516	intergenic	NA	21102	ENSG00000187244	BCAM
chr19:44842516	intergenic	NA	3659	ENSG00000130202	PVRL2
chr19:44843294	intergenic	NA	21880	ENSG00000187244	BCAM
chr19:44843294	intergenic	NA	2881	ENSG00000130202	PVRL2
chr19:44844304	intergenic	NA	22890	ENSG00000187244	BCAM
chr19:44844304	intergenic	NA	1871	ENSG00000130202	PVRL2
chr19:44844379	intergenic	NA	22965	ENSG00000187244	BCAM
chr19:44844379	intergenic	NA	1796	ENSG00000130202	PVRL2
chr19:44844654	intergenic	NA	23240	ENSG00000187244	BCAM
chr19:44844654	intergenic	NA	1521	ENSG00000130202	PVRL2
chr19:44845265	upstream	NA	0	ENSG00000130202	PVRL2
chr19:44846112	upstream	NA	0	ENSG00000130202	PVRL2
chr19:44846145	upstream	NA	0	ENSG00000130202	PVRL2
chr19:44848259	intronic	NA	0	ENSG00000130202	PVRL2
chr19:44848634	intronic	NA	0	ENSG00000130202	PVRL2
chr19:44849230	intronic	NA	0	ENSG00000130202	PVRL2
chr19:44850787	intronic	NA	0	ENSG00000130202	PVRL2
chr19:44850981	intronic	NA	0	ENSG00000130202	PVRL2
chr19:44851039	intronic	NA	0	ENSG00000130202	PVRL2
chr19:44852010	intronic	NA	0	ENSG00000130202	PVRL2
chr19:44852031	intronic	NA	0	ENSG00000130202	PVRL2
chr19:44852464	intronic	NA	0	ENSG00000130202	PVRL2
chr19:44852486	intronic	NA	0	ENSG00000130202	PVRL2
chr19:44852526	intronic	NA	0	ENSG00000130202	PVRL2
chr19:44852884	intronic	NA	0	ENSG00000130202	PVRL2
chr19:44853207	intronic	NA	0	ENSG00000130202	PVRL2
chr19:44853495	intronic	NA	0	ENSG00000130202	PVRL2
chr19:44853746	intronic	NA	0	ENSG00000130202	PVRL2
chr19:44854034	intronic	NA	0	ENSG00000130202	PVRL2
chr19:44854120	intronic	NA	0	ENSG00000130202	PVRL2
chr19:44854682	intronic	NA	0	ENSG00000130202	PVRL2
chr19:44854769	intronic	NA	0	ENSG00000130202	PVRL2
chr19:44854978	intronic	NA	0	ENSG00000130202	PVRL2
chr19:44855096	intronic	NA	0	ENSG00000130202	PVRL2
chr19:44856329	intronic	NA	0	ENSG00000130202	PVRL2
chr19:44856410	intronic	NA	0	ENSG00000130202	PVRL2
chr19:44856449	intronic	NA	0	ENSG00000130202	PVRL2
chr19:44856688	intronic	NA	0	ENSG00000130202	PVRL2
chr19:44857231	intronic	NA	0	ENSG00000130202	PVRL2
chr19:44857526	intronic	NA	0	ENSG00000130202	PVRL2
chr19:44857967	intronic	NA	0	ENSG00000130202	PVRL2
chr19:44858317	intronic	NA	0	ENSG00000130202	PVRL2
chr19:44858325	intronic	NA	0	ENSG00000130202	PVRL2
chr19:44858375	intronic	NA	0	ENSG00000130202	PVRL2
chr19:44858389	intronic	NA	0	ENSG00000130202	PVRL2
chr19:44858568	intronic	NA	0	ENSG00000130202	PVRL2
chr19:44858703	intronic	NA	0	ENSG00000130202	PVRL2
chr19:44859012	intronic	NA	0	ENSG00000130202	PVRL2
chr19:44859410	intronic	NA	0	ENSG00000130202	PVRL2
chr19:44859552	intronic	NA	0	ENSG00000130202	PVRL2
chr19:44859997	intronic	NA	0	ENSG00000130202	PVRL2
chr19:44860042	intronic	NA	0	ENSG00000130202	PVRL2
chr19:44860135	intronic	NA	0	ENSG00000130202	PVRL2
chr19:44860443	intronic	NA	0	ENSG00000130202	PVRL2
chr19:44860534	intronic	NA	0	ENSG00000130202	PVRL2
chr19:44860563	intronic	NA	0	ENSG00000130202	PVRL2
chr19:44860955	intronic	NA	0	ENSG00000130202	PVRL2
chr19:44861366	intronic	NA	0	ENSG00000130202	PVRL2
chr19:44861525	intronic	NA	0	ENSG00000130202	PVRL2
chr19:44861558	intronic	NA	0	ENSG00000130202	PVRL2
chr19:44861815	intronic	NA	0	ENSG00000130202	PVRL2
chr19:44861991	intronic	NA	0	ENSG00000130202	PVRL2
chr19:44862190	intronic	NA	0	ENSG00000130202	PVRL2
chr19:44862219	intronic	NA	0	ENSG00000130202	PVRL2
chr19:44862347	intronic	NA	0	ENSG00000130202	PVRL2
chr19:44862384	intronic	NA	0	ENSG00000130202	PVRL2
chr19:44862415	intronic	NA	0	ENSG00000130202	PVRL2
chr19:44862475	intronic	NA	0	ENSG00000130202	PVRL2
chr19:44862560	intronic	NA	0	ENSG00000130202	PVRL2
chr19:44862704	intronic	NA	0	ENSG00000130202	PVRL2
chr19:44862921	intronic	NA	0	ENSG00000130202	PVRL2
chr19:44863018	intronic	NA	0	ENSG00000130202	PVRL2
chr19:44863088	intronic	NA	0	ENSG00000130202	PVRL2
chr19:44863153	intronic	NA	0	ENSG00000130202	PVRL2
chr19:44863241	intronic	NA	0	ENSG00000130202	PVRL2
chr19:44863346	intronic	NA	0	ENSG00000130202	PVRL2
chr19:44863399	intronic	NA	0	ENSG00000130202	PVRL2
chr19:44863522	intronic	NA	0	ENSG00000130202	PVRL2
chr19:44863573	intronic	NA	0	ENSG00000130202	PVRL2
chr19:44864245	intronic	NA	0	ENSG00000130202	PVRL2
chr19:44864520	intronic	NA	0	ENSG00000130202	PVRL2
chr19:44864715	intronic	NA	0	ENSG00000130202	PVRL2
chr19:44864753	intronic	NA	0	ENSG00000130202	PVRL2
chr19:44864825	intronic	NA	0	ENSG00000130202	PVRL2
chr19:44865946	intronic	NA	0	ENSG00000130202	PVRL2
chr19:44867021	intronic	NA	0	ENSG00000130202	PVRL2
chr19:44867297	intronic	NA	0	ENSG00000130202	PVRL2
chr19:44867313	intronic	NA	0	ENSG00000130202	PVRL2
chr19:44867314	intronic	NA	0	ENSG00000130202	PVRL2
chr19:44867392	intronic	NA	0	ENSG00000130202	PVRL2
chr19:44867416	intronic	NA	0	ENSG00000130202	PVRL2
chr19:44867581	intronic	NA	0	ENSG00000130202	PVRL2
chr19:44867597	intronic	NA	0	ENSG00000130202	PVRL2
chr19:44868337	intronic	NA	0	ENSG00000130202	PVRL2
chr19:44868428	intronic	NA	0	ENSG00000130202	PVRL2
chr19:44874077	intronic	NA	0	ENSG00000130202	PVRL2
chr19:44874210	intronic	NA	0	ENSG00000130202	PVRL2
chr19:44874887	intronic	NA	0	ENSG00000130202	PVRL2
chr19:44875268	intronic	NA	0	ENSG00000130202	PVRL2
chr19:44875462	intronic	NA	0	ENSG00000130202	PVRL2
chr19:44875803	intronic	NA	0	ENSG00000130202	PVRL2
chr19:44876052	intronic	NA	0	ENSG00000130202	PVRL2
chr19:44876079	intronic	NA	0	ENSG00000130202	PVRL2
chr19:44876259	intronic	NA	0	ENSG00000130202	PVRL2
chr19:44876309	intronic	NA	0	ENSG00000130202	PVRL2
chr19:44876381	intronic	NA	0	ENSG00000130202	PVRL2
chr19:44876425	intronic	NA	0	ENSG00000130202	PVRL2
chr19:44876489	intronic	NA	0	ENSG00000130202	PVRL2
chr19:44876534	intronic	NA	0	ENSG00000130202	PVRL2
chr19:44876869	intronic	NA	0	ENSG00000130202	PVRL2
chr19:44877288	intronic	NA	0	ENSG00000130202	PVRL2
chr19:44877704	intronic	NA	0	ENSG00000130202	PVRL2
chr19:44877713	intronic	NA	0	ENSG00000130202	PVRL2
chr19:44878048	intronic	NA	0	ENSG00000130202	PVRL2
chr19:44878660	UTR3	NA	0	ENSG00000130202	PVRL2
chr19:44878777	UTR3	NA	0	ENSG00000130202	PVRL2
chr19:44879418	intronic	NA	0	ENSG00000130202	PVRL2
chr19:44879460	intronic	NA	0	ENSG00000130202	PVRL2
chr19:44879709	intronic	NA	0	ENSG00000130202	PVRL2
chr19:44879727	intronic	NA	0	ENSG00000130202	PVRL2
chr19:44879780	intronic	NA	0	ENSG00000130202	PVRL2
chr19:44879804	intronic	NA	0	ENSG00000130202	PVRL2
chr19:44879822	intronic	NA	0	ENSG00000130202	PVRL2
chr19:44879834	intronic	NA	0	ENSG00000130202	PVRL2
chr19:44879858	intronic	NA	0	ENSG00000130202	PVRL2
chr19:44879882	intronic	NA	0	ENSG00000130202	PVRL2
chr19:44880573	intronic	NA	0	ENSG00000130202	PVRL2
chr19:44880848	intronic	NA	0	ENSG00000130202	PVRL2
chr19:44880859	intronic	NA	0	ENSG00000130202	PVRL2
chr19:44881075	intronic	NA	0	ENSG00000130202	PVRL2
chr19:44881081	intronic	NA	0	ENSG00000130202	PVRL2
chr19:44881674	intronic	NA	0	ENSG00000130202	PVRL2
chr19:44882099	ncRNA_exonic	NA	0	ENSG00000267282	CTB-129P6.4
chr19:44882502	ncRNA_intronic	NA	0	ENSG00000267282	CTB-129P6.4
chr19:44883210	ncRNA_intronic	NA	0	ENSG00000267282	CTB-129P6.4
chr19:44883377	ncRNA_intronic	NA	0	ENSG00000267282	CTB-129P6.4
chr19:44883777	ncRNA_intronic	NA	0	ENSG00000267282	CTB-129P6.4
chr19:44883800	ncRNA_intronic	NA	0	ENSG00000267282	CTB-129P6.4
chr19:44884202	ncRNA_intronic	NA	0	ENSG00000267282	CTB-129P6.4
chr19:44884339	ncRNA_intronic	NA	0	ENSG00000267282	CTB-129P6.4
chr19:44884873	ncRNA_intronic	NA	0	ENSG00000267282	CTB-129P6.4
chr19:44884984	ncRNA_intronic	NA	0	ENSG00000267282	CTB-129P6.4
chr19:44885243	ncRNA_intronic	NA	0	ENSG00000267282	CTB-129P6.4
chr19:44885917	ncRNA_intronic	NA	0	ENSG00000267282	CTB-129P6.4
chr19:44885967	exonic	synonymous SNV	0	ENSG00000130202	PVRL2
chr19:44886339	ncRNA_intronic	NA	0	ENSG00000267282	CTB-129P6.4
chr19:44887076	ncRNA_intronic	NA	0	ENSG00000267282	CTB-129P6.4
chr19:44888997	ncRNA_intronic	NA	0	ENSG00000267282	CTB-129P6.4
chr19:44890259	ncRNA_intronic	NA	0	ENSG00000267282	CTB-129P6.4
chr19:44890954	intronic	NA	0	ENSG00000130204	TOMM40
chr19:44891079	intronic	NA	0	ENSG00000130204	TOMM40
chr19:44891712	intronic	NA	0	ENSG00000130204	TOMM40
chr19:44892009	intronic	NA	0	ENSG00000130204	TOMM40
chr19:44892073	intronic	NA	0	ENSG00000130204	TOMM40
chr19:44892362	intronic	NA	0	ENSG00000130204	TOMM40
chr19:44892457	exonic	synonymous SNV	0	ENSG00000130204	TOMM40
chr19:44892587	intronic	NA	0	ENSG00000130204	TOMM40
chr19:44892652	intronic	NA	0	ENSG00000130204	TOMM40
chr19:44892887	exonic	synonymous SNV	0	ENSG00000130204	TOMM40
chr19:44892962	intronic	NA	0	ENSG00000130204	TOMM40
chr19:44893408	intronic	NA	0	ENSG00000130204	TOMM40
chr19:44893642	intronic	NA	0	ENSG00000130204	TOMM40
chr19:44893716	intronic	NA	0	ENSG00000130204	TOMM40
chr19:44893972	exonic	synonymous SNV	0	ENSG00000130204	TOMM40
chr19:44894050	exonic	synonymous SNV	0	ENSG00000130204	TOMM40
chr19:44894255	intronic	NA	0	ENSG00000130204	TOMM40
chr19:44894695	intronic	NA	0	ENSG00000130204	TOMM40
chr19:44895007	intronic	NA	0	ENSG00000130204	TOMM40
chr19:44895459	intronic	NA	0	ENSG00000130204	TOMM40
chr19:44895528	intronic	NA	0	ENSG00000130204	TOMM40
chr19:44895560	intronic	NA	0	ENSG00000130204	TOMM40
chr19:44896087	intronic	NA	0	ENSG00000130204	TOMM40
chr19:44896639	intronic	NA	0	ENSG00000130204	TOMM40
chr19:44897227	intronic	NA	0	ENSG00000130204	TOMM40
chr19:44897468	intronic	NA	0	ENSG00000130204	TOMM40
chr19:44897490	intronic	NA	0	ENSG00000130204	TOMM40
chr19:44898409	intronic	NA	0	ENSG00000130204	TOMM40
chr19:44898611	intronic	NA	0	ENSG00000130204	TOMM40
chr19:44899005	intronic	NA	0	ENSG00000130204	TOMM40
chr19:44899220	intronic	NA	0	ENSG00000130204	TOMM40
chr19:44899461	intronic	NA	0	ENSG00000130204	TOMM40
chr19:44899959	intronic	NA	0	ENSG00000130204	TOMM40
chr19:44900155	intronic	NA	0	ENSG00000130204	TOMM40
chr19:44900601	intronic	NA	0	ENSG00000130204	TOMM40
chr19:44900667	intronic	NA	0	ENSG00000130204	TOMM40
chr19:44901174	intronic	NA	0	ENSG00000130204	TOMM40
chr19:44901434	UTR3	NA	0	ENSG00000130204	TOMM40
chr19:44901548	UTR3	NA	0	ENSG00000130204	TOMM40
chr19:44901600	UTR3	NA	0	ENSG00000130204	TOMM40
chr19:44901715	UTR3	NA	0	ENSG00000130204	TOMM40
chr19:44901805	UTR3	NA	0	ENSG00000130204	TOMM40
chr19:44902264	UTR3	NA	0	ENSG00000130204	TOMM40
chr19:44903281	UTR3	NA	0	ENSG00000130204	TOMM40
chr19:44903416	UTR3	NA	0	ENSG00000130204	TOMM40
chr19:44904531	downstream	NA	0	ENSG00000130204	TOMM40
chr19:44905579	upstream	NA	0	ENSG00000130203	APOE
chr19:44905910	exonic	nonsynonymous SNV	0	ENSG00000130203	APOE
chr19:44906745	intronic	NA	0	ENSG00000130203	APOE
chr19:44907187	intronic	NA	0	ENSG00000130203	APOE
chr19:44908684	exonic	nonsynonymous SNV	0	ENSG00000130203	APOE
chr19:44908822	exonic	nonsynonymous SNV	0	ENSG00000130203	APOE
chr19:44909665	downstream	NA	0	ENSG00000130203	APOE
chr19:44909698	downstream	NA	0	ENSG00000130203	APOE
chr19:44909976	downstream	NA	0	ENSG00000130203	APOE
chr19:44910109	downstream	NA	0	ENSG00000130203	APOE
chr19:44910319	downstream	NA	0	ENSG00000130203	APOE
chr19:44911142	intergenic	NA	1749	ENSG00000130203	APOE
chr19:44911142	intergenic	NA	3105	ENSG00000130208	APOC1
chr19:44911194	intergenic	NA	1801	ENSG00000130203	APOE
chr19:44911194	intergenic	NA	3053	ENSG00000130208	APOC1
chr19:44911609	intergenic	NA	2216	ENSG00000130203	APOE
chr19:44911609	intergenic	NA	2637	ENSG00000130208	APOC1
chr19:44912383	intergenic	NA	2990	ENSG00000130203	APOE
chr19:44912383	intergenic	NA	1864	ENSG00000130208	APOC1
chr19:44912456	intergenic	NA	3063	ENSG00000130203	APOE
chr19:44912456	intergenic	NA	1791	ENSG00000130208	APOC1
chr19:44912678	intergenic	NA	3285	ENSG00000130203	APOE
chr19:44912678	intergenic	NA	1569	ENSG00000130208	APOC1
chr19:44913034	intergenic	NA	3641	ENSG00000130203	APOE
chr19:44913034	intergenic	NA	1213	ENSG00000130208	APOC1
chr19:44913221	intergenic	NA	3828	ENSG00000130203	APOE
chr19:44913221	intergenic	NA	1026	ENSG00000130208	APOC1
chr19:44913574	upstream	NA	0	ENSG00000130208	APOC1
chr19:44915229	intronic	NA	0	ENSG00000130208	APOC1
chr19:44915704	intronic	NA	0	ENSG00000130208	APOC1
chr19:44917843	intronic	NA	0	ENSG00000130208	APOC1
chr19:44917947	intronic	NA	0	ENSG00000130208	APOC1
chr19:44917997	intronic	NA	0	ENSG00000130208	APOC1
chr19:44918393	intronic	NA	0	ENSG00000130208	APOC1
chr19:44918487	intronic	NA	0	ENSG00000130208	APOC1
chr19:44918620	intronic	NA	0	ENSG00000130208	APOC1
chr19:44918715	intronic	NA	0	ENSG00000130208	APOC1
chr19:44920379	intergenic	NA	1030	ENSG00000130208	APOC1
chr19:44920379	intergenic	NA	6425	ENSG00000214855	APOC1P1
chr19:44920687	intergenic	NA	1338	ENSG00000130208	APOC1
chr19:44920687	intergenic	NA	6117	ENSG00000214855	APOC1P1
chr19:44921918	intergenic	NA	2569	ENSG00000130208	APOC1
chr19:44921918	intergenic	NA	4886	ENSG00000214855	APOC1P1
chr19:44921921	intergenic	NA	2572	ENSG00000130208	APOC1
chr19:44921921	intergenic	NA	4883	ENSG00000214855	APOC1P1
chr19:44922203	intergenic	NA	2854	ENSG00000130208	APOC1
chr19:44922203	intergenic	NA	4601	ENSG00000214855	APOC1P1
chr19:44923535	intergenic	NA	4186	ENSG00000130208	APOC1
chr19:44923535	intergenic	NA	3269	ENSG00000214855	APOC1P1
chr19:44923868	intergenic	NA	4519	ENSG00000130208	APOC1
chr19:44923868	intergenic	NA	2936	ENSG00000214855	APOC1P1
chr19:44924096	intergenic	NA	4747	ENSG00000130208	APOC1
chr19:44924096	intergenic	NA	2708	ENSG00000214855	APOC1P1
chr19:44924977	intergenic	NA	5628	ENSG00000130208	APOC1
chr19:44924977	intergenic	NA	1827	ENSG00000214855	APOC1P1
chr19:44925202	intergenic	NA	5853	ENSG00000130208	APOC1
chr19:44925202	intergenic	NA	1602	ENSG00000214855	APOC1P1
chr19:44926286	upstream	NA	0	ENSG00000214855	APOC1P1
chr19:44927023	ncRNA_exonic	NA	0	ENSG00000214855	APOC1P1
chr19:44928401	ncRNA_intronic	NA	0	ENSG00000214855	APOC1P1
chr19:44928426	ncRNA_intronic	NA	0	ENSG00000214855	APOC1P1
chr19:44929248	ncRNA_intronic	NA	0	ENSG00000214855	APOC1P1
chr19:44932959	intergenic	NA	1573	ENSG00000214855	APOC1P1
chr19:44932959	intergenic	NA	9279	ENSG00000267467	APOC4
chr19:44932987	intergenic	NA	1601	ENSG00000214855	APOC1P1
chr19:44932987	intergenic	NA	9251	ENSG00000267467	APOC4
chr19:44932990	intergenic	NA	1604	ENSG00000214855	APOC1P1
chr19:44932990	intergenic	NA	9248	ENSG00000267467	APOC4
chr19:44933496	intergenic	NA	2110	ENSG00000214855	APOC1P1
chr19:44933496	intergenic	NA	8742	ENSG00000267467	APOC4
chr19:44935297	intergenic	NA	3911	ENSG00000214855	APOC1P1
chr19:44935297	intergenic	NA	6941	ENSG00000267467	APOC4
chr19:44935318	intergenic	NA	3932	ENSG00000214855	APOC1P1
chr19:44935318	intergenic	NA	6920	ENSG00000267467	APOC4
chr19:44935386	intergenic	NA	4000	ENSG00000214855	APOC1P1
chr19:44935386	intergenic	NA	6852	ENSG00000267467	APOC4
chr19:44937272	intergenic	NA	5886	ENSG00000214855	APOC1P1
chr19:44937272	intergenic	NA	4966	ENSG00000267467	APOC4
chr19:44937504	intergenic	NA	6118	ENSG00000214855	APOC1P1
chr19:44937504	intergenic	NA	4734	ENSG00000267467	APOC4
chr19:44938218	intergenic	NA	6832	ENSG00000214855	APOC1P1
chr19:44938218	intergenic	NA	4020	ENSG00000267467	APOC4
chr19:44938225	intergenic	NA	6839	ENSG00000214855	APOC1P1
chr19:44938225	intergenic	NA	4013	ENSG00000267467	APOC4
chr19:44938351	intergenic	NA	6965	ENSG00000214855	APOC1P1
chr19:44938351	intergenic	NA	3887	ENSG00000267467	APOC4
chr19:44938353	intergenic	NA	6967	ENSG00000214855	APOC1P1
chr19:44938353	intergenic	NA	3885	ENSG00000267467	APOC4
chr19:44938650	intergenic	NA	7264	ENSG00000214855	APOC1P1
chr19:44938650	intergenic	NA	3588	ENSG00000267467	APOC4
chr19:44939092	intergenic	NA	7706	ENSG00000214855	APOC1P1
chr19:44939092	intergenic	NA	3146	ENSG00000267467	APOC4
chr19:44939262	intergenic	NA	7876	ENSG00000214855	APOC1P1
chr19:44939262	intergenic	NA	2976	ENSG00000267467	APOC4
chr19:44939271	intergenic	NA	7885	ENSG00000214855	APOC1P1
chr19:44939271	intergenic	NA	2967	ENSG00000267467	APOC4
chr19:44939705	intergenic	NA	8319	ENSG00000214855	APOC1P1
chr19:44939705	intergenic	NA	2533	ENSG00000267467	APOC4
chr19:44939831	intergenic	NA	8445	ENSG00000214855	APOC1P1
chr19:44939831	intergenic	NA	2407	ENSG00000267467	APOC4
chr19:44940247	intergenic	NA	8861	ENSG00000214855	APOC1P1
chr19:44940247	intergenic	NA	1991	ENSG00000267467	APOC4
chr19:44940390	intergenic	NA	9004	ENSG00000214855	APOC1P1
chr19:44940390	intergenic	NA	1848	ENSG00000267467	APOC4
chr19:44940660	intergenic	NA	9274	ENSG00000214855	APOC1P1
chr19:44940660	intergenic	NA	1578	ENSG00000267467	APOC4
chr19:44941267	upstream	NA	0	ENSG00000224916	APOC4-APOC2
chr19:44941267	upstream	NA	0	ENSG00000267467	APOC4
chr19:44941309	upstream	NA	0	ENSG00000224916	APOC4-APOC2
chr19:44941309	upstream	NA	0	ENSG00000267467	APOC4
chr19:44941370	upstream	NA	0	ENSG00000224916	APOC4-APOC2
chr19:44941370	upstream	NA	0	ENSG00000267467	APOC4
chr19:44941389	upstream	NA	0	ENSG00000224916	APOC4-APOC2
chr19:44941389	upstream	NA	0	ENSG00000267467	APOC4
chr19:44941485	upstream	NA	0	ENSG00000224916	APOC4-APOC2
chr19:44941485	upstream	NA	0	ENSG00000267467	APOC4
chr19:44942260	UTR5	NA	0	ENSG00000224916	APOC4-APOC2
chr19:44943014	intronic	NA	0	ENSG00000224916	APOC4-APOC2
chr19:44943014	intronic	NA	0	ENSG00000267467	APOC4
chr19:44943904	intronic	NA	0	ENSG00000224916	APOC4-APOC2
chr19:44943904	intronic	NA	0	ENSG00000267467	APOC4
chr19:44944779	exonic	nonsynonymous SNV	0	ENSG00000224916	APOC4-APOC2
chr19:44944779	exonic	nonsynonymous SNV	0	ENSG00000267467	APOC4
chr19:44945208	exonic	nonsynonymous SNV	0	ENSG00000224916	APOC4-APOC2
chr19:44945208	exonic	nonsynonymous SNV	0	ENSG00000267467	APOC4
chr19:44945942	UTR3	NA	0	ENSG00000224916	APOC4-APOC2
chr19:44946027	UTR5	NA	0	ENSG00000234906	APOC2
chr19:44946776	intronic	NA	0	ENSG00000224916	APOC4-APOC2
chr19:44946776	intronic	NA	0	ENSG00000234906	APOC2
chr19:44946776	intronic	NA	0	ENSG00000267467	APOC4
chr19:44947151	intronic	NA	0	ENSG00000224916	APOC4-APOC2
chr19:44947151	intronic	NA	0	ENSG00000234906	APOC2
chr19:44947151	intronic	NA	0	ENSG00000267467	APOC4
chr19:44947153	intronic	NA	0	ENSG00000224916	APOC4-APOC2
chr19:44947153	intronic	NA	0	ENSG00000234906	APOC2
chr19:44947153	intronic	NA	0	ENSG00000267467	APOC4
chr19:44947615	intronic	NA	0	ENSG00000224916	APOC4-APOC2
chr19:44947615	intronic	NA	0	ENSG00000234906	APOC2
chr19:44947615	intronic	NA	0	ENSG00000267467	APOC4
chr19:44947671	intronic	NA	0	ENSG00000224916	APOC4-APOC2
chr19:44947671	intronic	NA	0	ENSG00000234906	APOC2
chr19:44947671	intronic	NA	0	ENSG00000267467	APOC4
chr19:44948185	intronic	NA	0	ENSG00000224916	APOC4-APOC2
chr19:44948185	intronic	NA	0	ENSG00000234906	APOC2
chr19:44948185	intronic	NA	0	ENSG00000267467	APOC4
chr19:44948363	UTR5	NA	0	ENSG00000234906	APOC2
chr19:44949012	UTR3	NA	0	ENSG00000234906	APOC2
chr19:44949014	UTR3	NA	0	ENSG00000234906	APOC2
chr19:44949437	UTR3	NA	0	ENSG00000224916	APOC4-APOC2
chr19:44949555	UTR3	NA	0	ENSG00000224916	APOC4-APOC2
chr19:44949887	downstream	NA	0	ENSG00000224916	APOC4-APOC2
chr19:44949887	downstream	NA	0	ENSG00000234906	APOC2
chr19:44949887	downstream	NA	0	ENSG00000267114	CTB-129P6.11
chr19:44949887	downstream	NA	0	ENSG00000267467	APOC4
chr19:44949894	downstream	NA	0	ENSG00000224916	APOC4-APOC2
chr19:44949894	downstream	NA	0	ENSG00000234906	APOC2
chr19:44949894	downstream	NA	0	ENSG00000267114	CTB-129P6.11
chr19:44949894	downstream	NA	0	ENSG00000267467	APOC4
chr19:44949908	downstream	NA	0	ENSG00000224916	APOC4-APOC2
chr19:44949908	downstream	NA	0	ENSG00000234906	APOC2
chr19:44949908	downstream	NA	0	ENSG00000267114	CTB-129P6.11
chr19:44949908	downstream	NA	0	ENSG00000267467	APOC4
chr19:44949982	downstream	NA	0	ENSG00000224916	APOC4-APOC2
chr19:44949982	downstream	NA	0	ENSG00000234906	APOC2
chr19:44949982	downstream	NA	0	ENSG00000267114	CTB-129P6.11
chr19:44949982	downstream	NA	0	ENSG00000267467	APOC4
chr19:44950399	intronic	NA	0	ENSG00000267114	CTB-129P6.11
chr19:44950621	intronic	NA	0	ENSG00000267114	CTB-129P6.11
chr19:44950979	exonic	synonymous SNV	0	ENSG00000267114	CTB-129P6.11
chr19:44951028	splicing	NA	0	ENSG00000267114	CTB-129P6.11
chr19:44951106	intronic	NA	0	ENSG00000267114	CTB-129P6.11
chr19:44951429	intronic	NA	0	ENSG00000267114	CTB-129P6.11
chr19:44951502	intronic	NA	0	ENSG00000267114	CTB-129P6.11
chr19:44951509	intronic	NA	0	ENSG00000267114	CTB-129P6.11
chr19:44952201	intronic	NA	0	ENSG00000267114	CTB-129P6.11
chr19:44952449	intronic	NA	0	ENSG00000267114	CTB-129P6.11
chr19:44952458	intronic	NA	0	ENSG00000267114	CTB-129P6.11
chr19:44952644	intronic	NA	0	ENSG00000267114	CTB-129P6.11
chr19:44952648	intronic	NA	0	ENSG00000267114	CTB-129P6.11
chr19:44952664	intronic	NA	0	ENSG00000267114	CTB-129P6.11
chr19:44952709	intronic	NA	0	ENSG00000267114	CTB-129P6.11
chr19:44952727	intronic	NA	0	ENSG00000267114	CTB-129P6.11
chr19:44952728	intronic	NA	0	ENSG00000267114	CTB-129P6.11
chr19:44952730	intronic	NA	0	ENSG00000267114	CTB-129P6.11
chr19:44952844	intronic	NA	0	ENSG00000267114	CTB-129P6.11
chr19:44952989	intronic	NA	0	ENSG00000267114	CTB-129P6.11
chr19:44953026	intronic	NA	0	ENSG00000267114	CTB-129P6.11
chr19:44953240	intronic	NA	0	ENSG00000267114	CTB-129P6.11
chr19:44953371	intronic	NA	0	ENSG00000267114	CTB-129P6.11
chr19:44953684	intronic	NA	0	ENSG00000267114	CTB-129P6.11
chr19:44953848	intronic	NA	0	ENSG00000267114	CTB-129P6.11
chr19:44953923	exonic	nonsynonymous SNV	0	ENSG00000267114	CTB-129P6.11
chr19:44953968	exonic	nonsynonymous SNV	0	ENSG00000267114	CTB-129P6.11
chr19:44954036	upstream	NA	0	ENSG00000104853	CLPTM1
chr19:44954036	upstream	NA	0	ENSG00000267114	CTB-129P6.11
chr19:44954049	upstream	NA	0	ENSG00000104853	CLPTM1
chr19:44954049	upstream	NA	0	ENSG00000267114	CTB-129P6.11
chr19:44954062	upstream	NA	0	ENSG00000104853	CLPTM1
chr19:44954062	upstream	NA	0	ENSG00000267114	CTB-129P6.11
chr19:44954120	upstream	NA	0	ENSG00000104853	CLPTM1
chr19:44954120	upstream	NA	0	ENSG00000267114	CTB-129P6.11
chr19:44954310	upstream	NA	0	ENSG00000104853	CLPTM1
chr19:44954310	upstream	NA	0	ENSG00000267114	CTB-129P6.11
chr19:44954427	upstream	NA	0	ENSG00000104853	CLPTM1
chr19:44954427	upstream	NA	0	ENSG00000267114	CTB-129P6.11
chr19:44954889	UTR5	NA	0	ENSG00000104853	CLPTM1
chr19:44954955	UTR5	NA	0	ENSG00000104853	CLPTM1
chr19:44954978	UTR5	NA	0	ENSG00000104853	CLPTM1
chr19:44955336	UTR5	NA	0	ENSG00000104853	CLPTM1
chr19:44955668	UTR5	NA	0	ENSG00000104853	CLPTM1
chr19:44956414	intronic	NA	0	ENSG00000104853	CLPTM1
chr19:44956594	intronic	NA	0	ENSG00000104853	CLPTM1
chr19:44957507	intronic	NA	0	ENSG00000104853	CLPTM1
chr19:44957750	intronic	NA	0	ENSG00000104853	CLPTM1
chr19:44958085	intronic	NA	0	ENSG00000104853	CLPTM1
chr19:44959999	intronic	NA	0	ENSG00000104853	CLPTM1
chr19:44960129	intronic	NA	0	ENSG00000104853	CLPTM1
chr19:44962106	intronic	NA	0	ENSG00000104853	CLPTM1
chr19:44962801	intronic	NA	0	ENSG00000104853	CLPTM1
chr19:44962887	intronic	NA	0	ENSG00000104853	CLPTM1
chr19:44963068	intronic	NA	0	ENSG00000104853	CLPTM1
chr19:44964441	intronic	NA	0	ENSG00000104853	CLPTM1
chr19:44964531	intronic	NA	0	ENSG00000104853	CLPTM1
chr19:44965388	intronic	NA	0	ENSG00000104853	CLPTM1
chr19:44966419	intronic	NA	0	ENSG00000104853	CLPTM1
chr19:44967041	intronic	NA	0	ENSG00000104853	CLPTM1
chr19:44967087	intronic	NA	0	ENSG00000104853	CLPTM1
chr19:44967201	intronic	NA	0	ENSG00000104853	CLPTM1
chr19:44968485	intronic	NA	0	ENSG00000104853	CLPTM1
chr19:44969004	intronic	NA	0	ENSG00000104853	CLPTM1
chr19:44969392	intronic	NA	0	ENSG00000104853	CLPTM1
chr19:44969840	intronic	NA	0	ENSG00000104853	CLPTM1
chr19:44970400	intronic	NA	0	ENSG00000104853	CLPTM1
chr19:44970455	intronic	NA	0	ENSG00000104853	CLPTM1
chr19:44971336	intronic	NA	0	ENSG00000104853	CLPTM1
chr19:44971342	intronic	NA	0	ENSG00000104853	CLPTM1
chr19:44971423	intronic	NA	0	ENSG00000104853	CLPTM1
chr19:44971580	intronic	NA	0	ENSG00000104853	CLPTM1
chr19:44971619	intronic	NA	0	ENSG00000104853	CLPTM1
chr19:44972443	intronic	NA	0	ENSG00000104853	CLPTM1
chr19:44972456	intronic	NA	0	ENSG00000104853	CLPTM1
chr19:44972681	intronic	NA	0	ENSG00000104853	CLPTM1
chr19:44973247	intronic	NA	0	ENSG00000104853	CLPTM1
chr19:44973400	intronic	NA	0	ENSG00000104853	CLPTM1
chr19:44975559	intronic	NA	0	ENSG00000104853	CLPTM1
chr19:44976780	intronic	NA	0	ENSG00000104853	CLPTM1
chr19:44976917	intronic	NA	0	ENSG00000104853	CLPTM1
chr19:44978627	intronic	NA	0	ENSG00000104853	CLPTM1
chr19:44978728	intronic	NA	0	ENSG00000104853	CLPTM1
chr19:44978981	intronic	NA	0	ENSG00000104853	CLPTM1
chr19:44979313	intronic	NA	0	ENSG00000104853	CLPTM1
chr19:44979627	intronic	NA	0	ENSG00000104853	CLPTM1
chr19:44980181	intronic	NA	0	ENSG00000104853	CLPTM1
chr19:44980587	intronic	NA	0	ENSG00000104853	CLPTM1
chr19:44982113	intronic	NA	0	ENSG00000104853	CLPTM1
chr19:44982205	intronic	NA	0	ENSG00000104853	CLPTM1
chr19:44982208	intronic	NA	0	ENSG00000104853	CLPTM1
chr19:44982234	intronic	NA	0	ENSG00000104853	CLPTM1
chr19:44982369	intronic	NA	0	ENSG00000104853	CLPTM1
chr19:44982891	intronic	NA	0	ENSG00000104853	CLPTM1
chr19:44983430	intronic	NA	0	ENSG00000104853	CLPTM1
chr19:44983473	intronic	NA	0	ENSG00000104853	CLPTM1
chr19:44983690	intronic	NA	0	ENSG00000104853	CLPTM1
chr19:44983921	intronic	NA	0	ENSG00000104853	CLPTM1
chr19:44984163	intronic	NA	0	ENSG00000104853	CLPTM1
chr19:44984413	intronic	NA	0	ENSG00000104853	CLPTM1
chr19:44984835	intronic	NA	0	ENSG00000104853	CLPTM1
chr19:44984875	intronic	NA	0	ENSG00000104853	CLPTM1
chr19:44986692	intronic	NA	0	ENSG00000104853	CLPTM1
chr19:44986807	intronic	NA	0	ENSG00000104853	CLPTM1
chr19:44986934	intronic	NA	0	ENSG00000104853	CLPTM1
chr19:44987170	intronic	NA	0	ENSG00000104853	CLPTM1
chr19:44987312	exonic	synonymous SNV	0	ENSG00000104853	CLPTM1
chr19:44987378	exonic	synonymous SNV	0	ENSG00000104853	CLPTM1
chr19:44987916	intronic	NA	0	ENSG00000104853	CLPTM1
chr19:44989301	intronic	NA	0	ENSG00000104853	CLPTM1
chr19:44989803	intronic	NA	0	ENSG00000104853	CLPTM1
chr19:44990377	intronic	NA	0	ENSG00000104853	CLPTM1
chr19:44992410	intronic	NA	0	ENSG00000104853	CLPTM1
chr19:44992424	intronic	NA	0	ENSG00000104853	CLPTM1
chr19:44993366	downstream	NA	0	ENSG00000104853	CLPTM1
chr19:44993518	downstream	NA	0	ENSG00000104853	CLPTM1
chr19:44993738	downstream	NA	0	ENSG00000104853	CLPTM1
chr19:44994319	downstream	NA	0	ENSG00000104853	CLPTM1
chr19:44994594	intergenic	NA	1253	ENSG00000104853	CLPTM1
chr19:44994594	intergenic	NA	6836	ENSG00000104856	RELB
chr19:44995364	intergenic	NA	2023	ENSG00000104853	CLPTM1
chr19:44995364	intergenic	NA	6066	ENSG00000104856	RELB
chr19:44995658	intergenic	NA	2317	ENSG00000104853	CLPTM1
chr19:44995658	intergenic	NA	5768	ENSG00000104856	RELB
chr19:44996130	intergenic	NA	2789	ENSG00000104853	CLPTM1
chr19:44996130	intergenic	NA	5300	ENSG00000104856	RELB
chr19:44997236	intergenic	NA	3895	ENSG00000104853	CLPTM1
chr19:44997236	intergenic	NA	4194	ENSG00000104856	RELB
chr19:44999550	intergenic	NA	6209	ENSG00000104853	CLPTM1
chr19:44999550	intergenic	NA	1880	ENSG00000104856	RELB
chr19:45000254	intergenic	NA	6913	ENSG00000104853	CLPTM1
chr19:45000254	intergenic	NA	1176	ENSG00000104856	RELB
chr19:45000581	upstream	NA	0	ENSG00000104856	RELB
chr19:45001091	upstream	NA	0	ENSG00000104856	RELB
chr19:45001269	upstream	NA	0	ENSG00000104856	RELB
chr19:45002545	intronic	NA	0	ENSG00000104856	RELB
chr19:45004284	intronic	NA	0	ENSG00000104856	RELB
chr19:45004413	intronic	NA	0	ENSG00000104856	RELB
chr19:45005589	intronic	NA	0	ENSG00000104856	RELB
chr19:45007816	intronic	NA	0	ENSG00000104856	RELB
chr19:45007882	intronic	NA	0	ENSG00000104856	RELB
chr19:45009206	intronic	NA	0	ENSG00000104856	RELB
chr19:45009888	intronic	NA	0	ENSG00000104856	RELB
chr19:45009978	intronic	NA	0	ENSG00000104856	RELB
chr19:45010159	intronic	NA	0	ENSG00000104856	RELB
chr19:45010240	intronic	NA	0	ENSG00000104856	RELB
chr19:45010357	intronic	NA	0	ENSG00000104856	RELB
chr19:45010803	intronic	NA	0	ENSG00000104856	RELB
chr19:45011191	intronic	NA	0	ENSG00000104856	RELB
chr19:45011214	intronic	NA	0	ENSG00000104856	RELB
chr19:45011292	intronic	NA	0	ENSG00000104856	RELB
chr19:45011443	intronic	NA	0	ENSG00000104856	RELB
chr19:45012744	intronic	NA	0	ENSG00000104856	RELB
chr19:45012746	intronic	NA	0	ENSG00000104856	RELB
chr19:45012792	intronic	NA	0	ENSG00000104856	RELB
chr19:45013211	intronic	NA	0	ENSG00000104856	RELB
chr19:45013455	intronic	NA	0	ENSG00000104856	RELB
chr19:45013623	intronic	NA	0	ENSG00000104856	RELB
chr19:45014239	intronic	NA	0	ENSG00000104856	RELB
chr19:45015842	intronic	NA	0	ENSG00000104856	RELB
chr19:45016006	intronic	NA	0	ENSG00000104856	RELB
chr19:45017449	intronic	NA	0	ENSG00000104856	RELB
chr19:45017701	intronic	NA	0	ENSG00000104856	RELB
chr19:45018923	intronic	NA	0	ENSG00000104856	RELB
chr19:45019031	intronic	NA	0	ENSG00000104856	RELB
chr19:45019474	intronic	NA	0	ENSG00000104856	RELB
chr19:45019740	intronic	NA	0	ENSG00000104856	RELB
chr19:45019869	intronic	NA	0	ENSG00000104856	RELB
chr19:45020111	intronic	NA	0	ENSG00000104856	RELB
chr19:45020747	intronic	NA	0	ENSG00000104856	RELB
chr19:45020778	intronic	NA	0	ENSG00000104856	RELB
chr19:45020861	intronic	NA	0	ENSG00000104856	RELB
chr19:45045877	intronic	NA	0	ENSG00000104859	CLASRP
chr19:45049329	intronic	NA	0	ENSG00000104859	CLASRP
chr19:45054044	intronic	NA	0	ENSG00000104859	CLASRP
chr19:45059984	intronic	NA	0	ENSG00000104859	CLASRP
chr19:45083240	ncRNA_intronic	NA	0	ENSG00000267348	CTB-179K24.3
chr19:45086866	ncRNA_intronic	NA	0	ENSG00000267348	CTB-179K24.3
chr19:45088980	ncRNA_intronic	NA	0	ENSG00000267348	CTB-179K24.3
chr19:45094524	intronic	NA	0	ENSG00000007047	MARK4
chr19:45094524	intronic	NA	0	ENSG00000104866	PPP1R37
chr19:45102867	intronic	NA	0	ENSG00000007047	MARK4
chr19:45102867	intronic	NA	0	ENSG00000104866	PPP1R37
chr19:45108968	intronic	NA	0	ENSG00000007047	MARK4
chr19:45108968	intronic	NA	0	ENSG00000104866	PPP1R37
chr19:45111343	intronic	NA	0	ENSG00000007047	MARK4
chr19:45111343	intronic	NA	0	ENSG00000104866	PPP1R37
chr19:45115701	intronic	NA	0	ENSG00000007047	MARK4
chr19:45115701	intronic	NA	0	ENSG00000104866	PPP1R37
chr19:45118499	intronic	NA	0	ENSG00000007047	MARK4
chr19:45118499	intronic	NA	0	ENSG00000104866	PPP1R37
chr19:45120208	intronic	NA	0	ENSG00000007047	MARK4
chr19:45120208	intronic	NA	0	ENSG00000104866	PPP1R37
chr19:45120209	intronic	NA	0	ENSG00000007047	MARK4
chr19:45120209	intronic	NA	0	ENSG00000104866	PPP1R37
chr19:45123977	intronic	NA	0	ENSG00000007047	MARK4
chr19:45123977	intronic	NA	0	ENSG00000104866	PPP1R37
chr19:45128558	intronic	NA	0	ENSG00000007047	MARK4
chr19:45128558	intronic	NA	0	ENSG00000104866	PPP1R37
chr19:45130428	intronic	NA	0	ENSG00000007047	MARK4
chr19:45130428	intronic	NA	0	ENSG00000104866	PPP1R37
chr19:45132943	intronic	NA	0	ENSG00000007047	MARK4
chr19:45132943	intronic	NA	0	ENSG00000104866	PPP1R37
chr19:45133061	intronic	NA	0	ENSG00000007047	MARK4
chr19:45133061	intronic	NA	0	ENSG00000104866	PPP1R37
chr19:45134987	intronic	NA	0	ENSG00000007047	MARK4
chr19:45134987	intronic	NA	0	ENSG00000104866	PPP1R37
chr19:45137848	intronic	NA	0	ENSG00000007047	MARK4
chr19:45137848	intronic	NA	0	ENSG00000104866	PPP1R37
chr19:45138786	intronic	NA	0	ENSG00000007047	MARK4
chr19:45138786	intronic	NA	0	ENSG00000104866	PPP1R37
chr19:45139287	intronic	NA	0	ENSG00000007047	MARK4
chr19:45139287	intronic	NA	0	ENSG00000104866	PPP1R37
chr19:45141096	intronic	NA	0	ENSG00000007047	MARK4
chr19:45141096	intronic	NA	0	ENSG00000104866	PPP1R37
chr19:45146841	UTR3	NA	0	ENSG00000104866	PPP1R37
chr19:45147128	UTR3	NA	0	ENSG00000104866	PPP1R37
chr19:45147979	intronic	NA	0	ENSG00000007047	MARK4
chr19:45148728	intronic	NA	0	ENSG00000007047	MARK4
chr19:45152075	exonic	nonsynonymous SNV	0	ENSG00000179846	NKPD1
chr19:45157381	intronic	NA	0	ENSG00000007047	MARK4
chr19:45157381	intronic	NA	0	ENSG00000179846	NKPD1
chr19:45165069	intronic	NA	0	ENSG00000007047	MARK4
chr19:45165069	intronic	NA	0	ENSG00000007255	TRAPPC6A
chr19:45170443	intronic	NA	0	ENSG00000007047	MARK4
chr19:45170443	intronic	NA	0	ENSG00000007255	TRAPPC6A
chr19:45181810	intronic	NA	0	ENSG00000007047	MARK4
chr19:45181810	intronic	NA	0	ENSG00000267545	AC005779.2
chr19:45186634	intronic	NA	0	ENSG00000007047	MARK4
chr19:45186634	intronic	NA	0	ENSG00000267545	AC005779.2
chr19:45186718	intronic	NA	0	ENSG00000007047	MARK4
chr19:45186718	intronic	NA	0	ENSG00000267545	AC005779.2
chr19:45186719	intronic	NA	0	ENSG00000007047	MARK4
chr19:45186719	intronic	NA	0	ENSG00000267545	AC005779.2
chr19:45187287	intronic	NA	0	ENSG00000007047	MARK4
chr19:45187287	intronic	NA	0	ENSG00000267545	AC005779.2
chr19:45187517	intronic	NA	0	ENSG00000007047	MARK4
chr19:45187517	intronic	NA	0	ENSG00000266958	AC006126.3
chr19:45187517	intronic	NA	0	ENSG00000267545	AC005779.2
chr19:45215807	intronic	NA	0	ENSG00000007047	MARK4
chr19:45215807	intronic	NA	0	ENSG00000130201	EXOC3L2
chr19:45215807	intronic	NA	0	ENSG00000266958	AC006126.3
chr19:45220312	intronic	NA	0	ENSG00000007047	MARK4
chr19:45220312	intronic	NA	0	ENSG00000130201	EXOC3L2
chr19:45220448	intronic	NA	0	ENSG00000007047	MARK4
chr19:45220448	intronic	NA	0	ENSG00000130201	EXOC3L2
chr19:45220728	intronic	NA	0	ENSG00000007047	MARK4
chr19:45220728	intronic	NA	0	ENSG00000130201	EXOC3L2
chr19:45221038	intronic	NA	0	ENSG00000007047	MARK4
chr19:45221038	intronic	NA	0	ENSG00000130201	EXOC3L2
chr19:45221039	intronic	NA	0	ENSG00000007047	MARK4
chr19:45221039	intronic	NA	0	ENSG00000130201	EXOC3L2
chr19:45221201	intronic	NA	0	ENSG00000007047	MARK4
chr19:45221201	intronic	NA	0	ENSG00000130201	EXOC3L2
chr19:45221303	intronic	NA	0	ENSG00000007047	MARK4
chr19:45221303	intronic	NA	0	ENSG00000130201	EXOC3L2
chr19:45221375	intronic	NA	0	ENSG00000007047	MARK4
chr19:45221375	intronic	NA	0	ENSG00000130201	EXOC3L2
chr19:45221400	intronic	NA	0	ENSG00000007047	MARK4
chr19:45221400	intronic	NA	0	ENSG00000130201	EXOC3L2
chr1:207505962	exonic	synonymous SNV	0	ENSG00000203710	CR1
chr1:207510847	intronic	NA	0	ENSG00000203710	CR1
chr1:207512441	intronic	NA	0	ENSG00000203710	CR1
chr1:207512620	intronic	NA	0	ENSG00000203710	CR1
chr1:207518704	intronic	NA	0	ENSG00000203710	CR1
chr1:207524699	intronic	NA	0	ENSG00000203710	CR1
chr1:207527003	intronic	NA	0	ENSG00000203710	CR1
chr1:207564732	ncRNA_intronic	NA	0	ENSG00000236911	RP11-78B10.2
chr1:207573951	ncRNA_intronic	NA	0	ENSG00000236911	RP11-78B10.2
chr1:207577223	ncRNA_intronic	NA	0	ENSG00000236911	RP11-78B10.2
chr1:207598421	ncRNA_intronic	NA	0	ENSG00000236911	RP11-78B10.2
chr1:207611623	intronic	NA	0	ENSG00000203710	CR1
chr1:207612944	intronic	NA	0	ENSG00000203710	CR1
chr1:207613197	intronic	NA	0	ENSG00000203710	CR1
chr1:207613483	intronic	NA	0	ENSG00000203710	CR1
chr1:207621975	exonic	nonsynonymous SNV	0	ENSG00000203710	CR1
chr1:207623552	intronic	NA	0	ENSG00000203710	CR1
chr1:207625349	intronic	NA	0	ENSG00000203710	CR1
chr1:207626529	intronic	NA	0	ENSG00000203710	CR1
chr1:207627044	intronic	NA	0	ENSG00000203710	CR1
chr1:207627210	intronic	NA	0	ENSG00000203710	CR1
chr1:207629207	intronic	NA	0	ENSG00000203710	CR1
chr1:207630796	intronic	NA	0	ENSG00000203710	CR1
chr1:207633385	intronic	NA	0	ENSG00000203710	CR1
chr2:127133851	intergenic	NA	26496	ENSG00000136717	BIN1
chr2:127133851	intergenic	NA	36160	ENSG00000237630	NIFKP9
chr2:127135192	intergenic	NA	27837	ENSG00000136717	BIN1
chr2:127135192	intergenic	NA	34819	ENSG00000237630	NIFKP9
chr2:127135234	intergenic	NA	27879	ENSG00000136717	BIN1
chr2:127135234	intergenic	NA	34777	ENSG00000237630	NIFKP9
chr2:127136522	intergenic	NA	29167	ENSG00000136717	BIN1
chr2:127136522	intergenic	NA	33489	ENSG00000237630	NIFKP9
