# Supplementary material for: GWAS meta-analysis of cerebrospinal fluid Alzheimer’s biomarkers reveals loci regulating lipids, brain volume and autophagy
Source: Nat Commun. 2026 Apr 21;17:7385. doi: 10.1038/s41467-026-71682-8 (PMC13402690; doi:10.1038/s41467-026-71682-8)
Supplement: Supplementary file 15 — Supplementary Data 12 [file 41467_2026_71682_MOESM15_ESM.xlsx]

## Sheet: Supplementary Data 12
Supplementary Data 12: Annotation results of all variants in LD with lead variants in p-tau181 GWAS from FUMA ANNOVAR
Variant ID	Function	Exonic_function	Distance	Gene	Symbol
chr11:60092103	intronic	NA	0	ENSG00000149534	MS4A2
chr11:60092136	intronic	NA	0	ENSG00000149534	MS4A2
chr11:60098198	intergenic	NA	2227	ENSG00000149534	MS4A2
chr11:60098198	intergenic	NA	61489	ENSG00000254952	AP001257.1
chr11:60099906	intergenic	NA	3935	ENSG00000149534	MS4A2
chr11:60099906	intergenic	NA	59781	ENSG00000254952	AP001257.1
chr11:60105025	intergenic	NA	9054	ENSG00000149534	MS4A2
chr11:60105025	intergenic	NA	54662	ENSG00000254952	AP001257.1
chr11:60108112	intergenic	NA	12141	ENSG00000149534	MS4A2
chr11:60108112	intergenic	NA	51575	ENSG00000254952	AP001257.1
chr11:60109921	intergenic	NA	13950	ENSG00000149534	MS4A2
chr11:60109921	intergenic	NA	49766	ENSG00000254952	AP001257.1
chr11:60110494	intergenic	NA	14523	ENSG00000149534	MS4A2
chr11:60110494	intergenic	NA	49193	ENSG00000254952	AP001257.1
chr11:60118020	intergenic	NA	22049	ENSG00000149534	MS4A2
chr11:60118020	intergenic	NA	41667	ENSG00000254952	AP001257.1
chr11:60129428	intergenic	NA	33457	ENSG00000149534	MS4A2
chr11:60129428	intergenic	NA	30259	ENSG00000254952	AP001257.1
chr11:60132633	intergenic	NA	36662	ENSG00000149534	MS4A2
chr11:60132633	intergenic	NA	27054	ENSG00000254952	AP001257.1
chr11:60133102	intergenic	NA	37131	ENSG00000149534	MS4A2
chr11:60133102	intergenic	NA	26585	ENSG00000254952	AP001257.1
chr11:60135326	intergenic	NA	39355	ENSG00000149534	MS4A2
chr11:60135326	intergenic	NA	24361	ENSG00000254952	AP001257.1
chr11:60136320	intergenic	NA	40349	ENSG00000149534	MS4A2
chr11:60136320	intergenic	NA	23367	ENSG00000254952	AP001257.1
chr11:60137486	intergenic	NA	41515	ENSG00000149534	MS4A2
chr11:60137486	intergenic	NA	22201	ENSG00000254952	AP001257.1
chr11:60139319	intergenic	NA	43348	ENSG00000149534	MS4A2
chr11:60139319	intergenic	NA	20368	ENSG00000254952	AP001257.1
chr11:60139499	intergenic	NA	43528	ENSG00000149534	MS4A2
chr11:60139499	intergenic	NA	20188	ENSG00000254952	AP001257.1
chr11:60142174	intergenic	NA	46203	ENSG00000149534	MS4A2
chr11:60142174	intergenic	NA	17513	ENSG00000254952	AP001257.1
chr11:60151032	intergenic	NA	55061	ENSG00000149534	MS4A2
chr11:60151032	intergenic	NA	8655	ENSG00000254952	AP001257.1
chr11:60151692	intergenic	NA	55721	ENSG00000149534	MS4A2
chr11:60151692	intergenic	NA	7995	ENSG00000254952	AP001257.1
chr11:60152758	intergenic	NA	56787	ENSG00000149534	MS4A2
chr11:60152758	intergenic	NA	6929	ENSG00000254952	AP001257.1
chr11:60154123	intergenic	NA	58152	ENSG00000149534	MS4A2
chr11:60154123	intergenic	NA	5564	ENSG00000254952	AP001257.1
chr11:60154847	intergenic	NA	58876	ENSG00000149534	MS4A2
chr11:60154847	intergenic	NA	4840	ENSG00000254952	AP001257.1
chr11:60155342	intergenic	NA	59371	ENSG00000149534	MS4A2
chr11:60155342	intergenic	NA	4345	ENSG00000254952	AP001257.1
chr11:60155423	intergenic	NA	59452	ENSG00000149534	MS4A2
chr11:60155423	intergenic	NA	4264	ENSG00000254952	AP001257.1
chr11:60155608	intergenic	NA	59637	ENSG00000149534	MS4A2
chr11:60155608	intergenic	NA	4079	ENSG00000254952	AP001257.1
chr11:60155721	intergenic	NA	59750	ENSG00000149534	MS4A2
chr11:60155721	intergenic	NA	3966	ENSG00000254952	AP001257.1
chr11:60156035	intergenic	NA	60064	ENSG00000149534	MS4A2
chr11:60156035	intergenic	NA	3652	ENSG00000254952	AP001257.1
chr11:60156949	intergenic	NA	60978	ENSG00000149534	MS4A2
chr11:60156949	intergenic	NA	2738	ENSG00000254952	AP001257.1
chr11:60157486	intergenic	NA	61515	ENSG00000149534	MS4A2
chr11:60157486	intergenic	NA	2201	ENSG00000254952	AP001257.1
chr11:60159566	downstream	NA	0	ENSG00000254952	AP001257.1
chr11:60161199	upstream	NA	0	ENSG00000254952	AP001257.1
chr11:60162932	intergenic	NA	2110	ENSG00000254952	AP001257.1
chr11:60162932	intergenic	NA	8674	ENSG00000110077	MS4A6A
chr11:60164367	intergenic	NA	3545	ENSG00000254952	AP001257.1
chr11:60164367	intergenic	NA	7239	ENSG00000110077	MS4A6A
chr11:60165106	intergenic	NA	4284	ENSG00000254952	AP001257.1
chr11:60165106	intergenic	NA	6502	ENSG00000110077	MS4A6A
chr11:60166019	intergenic	NA	5197	ENSG00000254952	AP001257.1
chr11:60166019	intergenic	NA	5589	ENSG00000110077	MS4A6A
chr11:60169453	intergenic	NA	8631	ENSG00000254952	AP001257.1
chr11:60169453	intergenic	NA	2155	ENSG00000110077	MS4A6A
chr11:60171834	UTR3	NA	0	ENSG00000110077	MS4A6A
chr11:60173126	exonic	nonsynonymous SNV	0	ENSG00000110077	MS4A6A
chr11:60174608	intronic	NA	0	ENSG00000110077	MS4A6A
chr11:60175284	intronic	NA	0	ENSG00000110077	MS4A6A
chr11:60175342	intronic	NA	0	ENSG00000110077	MS4A6A
chr11:60175636	intronic	NA	0	ENSG00000110077	MS4A6A
chr11:60177107	intronic	NA	0	ENSG00000110077	MS4A6A
chr11:60177337	intronic	NA	0	ENSG00000110077	MS4A6A
chr11:60177425	intronic	NA	0	ENSG00000110077	MS4A6A
chr11:60177592	intronic	NA	0	ENSG00000110077	MS4A6A
chr11:60178272	exonic	synonymous SNV	0	ENSG00000110077	MS4A6A
chr11:60178837	intronic	NA	0	ENSG00000110077	MS4A6A
chr11:60179779	exonic	nonsynonymous SNV	0	ENSG00000110077	MS4A6A
chr11:60180901	intronic	NA	0	ENSG00000110077	MS4A6A
chr11:60183960	UTR5	NA	0	ENSG00000110077	MS4A6A
chr11:60185840	intergenic	NA	1174	ENSG00000110077	MS4A6A
chr11:60185840	intergenic	NA	15413	ENSG00000214787	MS4A4E
chr11:60187884	intergenic	NA	3218	ENSG00000110077	MS4A6A
chr11:60187884	intergenic	NA	13369	ENSG00000214787	MS4A4E
chr11:60189465	intergenic	NA	4799	ENSG00000110077	MS4A6A
chr11:60189465	intergenic	NA	11788	ENSG00000214787	MS4A4E
chr11:60189619	intergenic	NA	4953	ENSG00000110077	MS4A6A
chr11:60189619	intergenic	NA	11634	ENSG00000214787	MS4A4E
chr11:60190040	intergenic	NA	5374	ENSG00000110077	MS4A6A
chr11:60190040	intergenic	NA	11213	ENSG00000214787	MS4A4E
chr11:60190907	intergenic	NA	6241	ENSG00000110077	MS4A6A
chr11:60190907	intergenic	NA	10346	ENSG00000214787	MS4A4E
chr11:60192370	intergenic	NA	7704	ENSG00000110077	MS4A6A
chr11:60192370	intergenic	NA	8883	ENSG00000214787	MS4A4E
chr11:60192496	intergenic	NA	7830	ENSG00000110077	MS4A6A
chr11:60192496	intergenic	NA	8757	ENSG00000214787	MS4A4E
chr11:60193253	intergenic	NA	8587	ENSG00000110077	MS4A6A
chr11:60193253	intergenic	NA	8000	ENSG00000214787	MS4A4E
chr11:60193954	intergenic	NA	9288	ENSG00000110077	MS4A6A
chr11:60193954	intergenic	NA	7299	ENSG00000214787	MS4A4E
chr11:60194013	intergenic	NA	9347	ENSG00000110077	MS4A6A
chr11:60194013	intergenic	NA	7240	ENSG00000214787	MS4A4E
chr11:60194313	intergenic	NA	9647	ENSG00000110077	MS4A6A
chr11:60194313	intergenic	NA	6940	ENSG00000214787	MS4A4E
chr11:60194693	intergenic	NA	10027	ENSG00000110077	MS4A6A
chr11:60194693	intergenic	NA	6560	ENSG00000214787	MS4A4E
chr11:60194716	intergenic	NA	10050	ENSG00000110077	MS4A6A
chr11:60194716	intergenic	NA	6537	ENSG00000214787	MS4A4E
chr11:60197519	intergenic	NA	12853	ENSG00000110077	MS4A6A
chr11:60197519	intergenic	NA	3734	ENSG00000214787	MS4A4E
chr11:60198252	intergenic	NA	13586	ENSG00000110077	MS4A6A
chr11:60198252	intergenic	NA	3001	ENSG00000214787	MS4A4E
chr11:60198316	intergenic	NA	13650	ENSG00000110077	MS4A6A
chr11:60198316	intergenic	NA	2937	ENSG00000214787	MS4A4E
chr11:60198822	intergenic	NA	14156	ENSG00000110077	MS4A6A
chr11:60198822	intergenic	NA	2431	ENSG00000214787	MS4A4E
chr11:60200053	intergenic	NA	15387	ENSG00000110077	MS4A6A
chr11:60200053	intergenic	NA	1200	ENSG00000214787	MS4A4E
chr11:60200334	downstream	NA	0	ENSG00000214787	MS4A4E
chr11:60200358	downstream	NA	0	ENSG00000214787	MS4A4E
chr11:60200909	downstream	NA	0	ENSG00000214787	MS4A4E
chr11:60201118	downstream	NA	0	ENSG00000214787	MS4A4E
chr11:60201232	downstream	NA	0	ENSG00000214787	MS4A4E
chr11:60201235	downstream	NA	0	ENSG00000214787	MS4A4E
chr11:60201268	UTR3	NA	0	ENSG00000214787	MS4A4E
chr11:60206456	intronic	NA	0	ENSG00000214787	MS4A4E
chr11:60207605	intronic	NA	0	ENSG00000214787	MS4A4E
chr11:60207692	intronic	NA	0	ENSG00000214787	MS4A4E
chr11:60208638	intronic	NA	0	ENSG00000214787	MS4A4E
chr11:60210782	intronic	NA	0	ENSG00000214787	MS4A4E
chr11:60212842	intronic	NA	0	ENSG00000214787	MS4A4E
chr11:60213745	intronic	NA	0	ENSG00000214787	MS4A4E
chr11:60214328	intronic	NA	0	ENSG00000214787	MS4A4E
chr11:60214997	intronic	NA	0	ENSG00000214787	MS4A4E
chr11:60217203	intronic	NA	0	ENSG00000214787	MS4A4E
chr11:60218860	intronic	NA	0	ENSG00000214787	MS4A4E
chr11:60218926	intronic	NA	0	ENSG00000214787	MS4A4E
chr11:60219344	intronic	NA	0	ENSG00000214787	MS4A4E
chr11:60221957	intronic	NA	0	ENSG00000214787	MS4A4E
chr11:60223860	intronic	NA	0	ENSG00000214787	MS4A4E
chr11:60225873	intronic	NA	0	ENSG00000214787	MS4A4E
chr11:60228793	intronic	NA	0	ENSG00000214787	MS4A4E
chr11:60229495	intronic	NA	0	ENSG00000214787	MS4A4E
chr11:60229521	intronic	NA	0	ENSG00000214787	MS4A4E
chr11:60231490	intronic	NA	0	ENSG00000214787	MS4A4E
chr11:60232284	intronic	NA	0	ENSG00000214787	MS4A4E
chr11:60233101	intronic	NA	0	ENSG00000214787	MS4A4E
chr11:60233852	intronic	NA	0	ENSG00000214787	MS4A4E
chr11:60234788	intronic	NA	0	ENSG00000214787	MS4A4E
chr11:60234882	intronic	NA	0	ENSG00000214787	MS4A4E
chr11:60235462	intronic	NA	0	ENSG00000214787	MS4A4E
chr11:60237795	intronic	NA	0	ENSG00000214787	MS4A4E
chr11:60237951	intronic	NA	0	ENSG00000214787	MS4A4E
chr11:60240678	intronic	NA	0	ENSG00000214787	MS4A4E
chr11:60243540	upstream	NA	0	ENSG00000214787	MS4A4E
chr11:60244037	upstream	NA	0	ENSG00000214787	MS4A4E
chr11:60245200	intergenic	NA	2112	ENSG00000214787	MS4A4E
chr11:60245200	intergenic	NA	35341	ENSG00000110079	MS4A4A
chr11:60245978	intergenic	NA	2890	ENSG00000214787	MS4A4E
chr11:60245978	intergenic	NA	34563	ENSG00000110079	MS4A4A
chr11:60246201	intergenic	NA	3113	ENSG00000214787	MS4A4E
chr11:60246201	intergenic	NA	34340	ENSG00000110079	MS4A4A
chr11:60246384	intergenic	NA	3296	ENSG00000214787	MS4A4E
chr11:60246384	intergenic	NA	34157	ENSG00000110079	MS4A4A
chr11:60247027	intergenic	NA	3939	ENSG00000214787	MS4A4E
chr11:60247027	intergenic	NA	33514	ENSG00000110079	MS4A4A
chr11:60248914	intergenic	NA	5826	ENSG00000214787	MS4A4E
chr11:60248914	intergenic	NA	31627	ENSG00000110079	MS4A4A
chr11:60249459	intergenic	NA	6371	ENSG00000214787	MS4A4E
chr11:60249459	intergenic	NA	31082	ENSG00000110079	MS4A4A
chr11:60251677	intergenic	NA	8589	ENSG00000214787	MS4A4E
chr11:60251677	intergenic	NA	28864	ENSG00000110079	MS4A4A
chr11:60251688	intergenic	NA	8600	ENSG00000214787	MS4A4E
chr11:60251688	intergenic	NA	28853	ENSG00000110079	MS4A4A
chr11:60251788	intergenic	NA	8700	ENSG00000214787	MS4A4E
chr11:60251788	intergenic	NA	28753	ENSG00000110079	MS4A4A
chr11:60252639	intergenic	NA	9551	ENSG00000214787	MS4A4E
chr11:60252639	intergenic	NA	27902	ENSG00000110079	MS4A4A
chr11:60254035	intergenic	NA	10947	ENSG00000214787	MS4A4E
chr11:60254035	intergenic	NA	26506	ENSG00000110079	MS4A4A
chr11:60254475	intergenic	NA	11387	ENSG00000214787	MS4A4E
chr11:60254475	intergenic	NA	26066	ENSG00000110079	MS4A4A
chr11:60255614	intergenic	NA	12526	ENSG00000214787	MS4A4E
chr11:60255614	intergenic	NA	24927	ENSG00000110079	MS4A4A
chr11:60256535	intergenic	NA	13447	ENSG00000214787	MS4A4E
chr11:60256535	intergenic	NA	24006	ENSG00000110079	MS4A4A
chr11:60258092	intergenic	NA	15004	ENSG00000214787	MS4A4E
chr11:60258092	intergenic	NA	22449	ENSG00000110079	MS4A4A
chr11:60259140	intergenic	NA	16052	ENSG00000214787	MS4A4E
chr11:60259140	intergenic	NA	21401	ENSG00000110079	MS4A4A
chr11:60259736	intergenic	NA	16648	ENSG00000214787	MS4A4E
chr11:60259736	intergenic	NA	20805	ENSG00000110079	MS4A4A
chr11:60260669	intergenic	NA	17581	ENSG00000214787	MS4A4E
chr11:60260669	intergenic	NA	19872	ENSG00000110079	MS4A4A
chr11:60261467	intergenic	NA	18379	ENSG00000214787	MS4A4E
chr11:60261467	intergenic	NA	19074	ENSG00000110079	MS4A4A
chr11:60262458	intergenic	NA	19370	ENSG00000214787	MS4A4E
chr11:60262458	intergenic	NA	18083	ENSG00000110079	MS4A4A
chr11:60262476	intergenic	NA	19388	ENSG00000214787	MS4A4E
chr11:60262476	intergenic	NA	18065	ENSG00000110079	MS4A4A
chr11:60262984	intergenic	NA	19896	ENSG00000214787	MS4A4E
chr11:60262984	intergenic	NA	17557	ENSG00000110079	MS4A4A
chr11:60263083	intergenic	NA	19995	ENSG00000214787	MS4A4E
chr11:60263083	intergenic	NA	17458	ENSG00000110079	MS4A4A
chr11:60263086	intergenic	NA	19998	ENSG00000214787	MS4A4E
chr11:60263086	intergenic	NA	17455	ENSG00000110079	MS4A4A
chr11:60263797	intergenic	NA	20709	ENSG00000214787	MS4A4E
chr11:60263797	intergenic	NA	16744	ENSG00000110079	MS4A4A
chr11:60263926	intergenic	NA	20838	ENSG00000214787	MS4A4E
chr11:60263926	intergenic	NA	16615	ENSG00000110079	MS4A4A
chr11:60264003	intergenic	NA	20915	ENSG00000214787	MS4A4E
chr11:60264003	intergenic	NA	16538	ENSG00000110079	MS4A4A
chr11:60265898	intergenic	NA	22810	ENSG00000214787	MS4A4E
chr11:60265898	intergenic	NA	14643	ENSG00000110079	MS4A4A
chr11:60265975	intergenic	NA	22887	ENSG00000214787	MS4A4E
chr11:60265975	intergenic	NA	14566	ENSG00000110079	MS4A4A
chr11:60266956	intergenic	NA	23868	ENSG00000214787	MS4A4E
chr11:60266956	intergenic	NA	13585	ENSG00000110079	MS4A4A
chr11:60268443	intergenic	NA	25355	ENSG00000214787	MS4A4E
chr11:60268443	intergenic	NA	12098	ENSG00000110079	MS4A4A
chr11:60272444	intergenic	NA	29356	ENSG00000214787	MS4A4E
chr11:60272444	intergenic	NA	8097	ENSG00000110079	MS4A4A
chr11:60273823	intergenic	NA	30735	ENSG00000214787	MS4A4E
chr11:60273823	intergenic	NA	6718	ENSG00000110079	MS4A4A
chr12:21267537	UTR3	NA	0	ENSG00000084453	SLCO1A2
chr12:21270718	intronic	NA	0	ENSG00000084453	SLCO1A2
chr12:21271727	intronic	NA	0	ENSG00000084453	SLCO1A2
chr12:21272471	intronic	NA	0	ENSG00000084453	SLCO1A2
chr12:21274674	intronic	NA	0	ENSG00000084453	SLCO1A2
chr12:21277494	intronic	NA	0	ENSG00000084453	SLCO1A2
chr12:21279060	intronic	NA	0	ENSG00000084453	SLCO1A2
chr12:21279555	intronic	NA	0	ENSG00000084453	SLCO1A2
chr12:21279895	intronic	NA	0	ENSG00000084453	SLCO1A2
chr12:21280690	intronic	NA	0	ENSG00000084453	SLCO1A2
chr12:21280694	intronic	NA	0	ENSG00000084453	SLCO1A2
chr12:21280699	intronic	NA	0	ENSG00000084453	SLCO1A2
chr12:21281372	intronic	NA	0	ENSG00000084453	SLCO1A2
chr12:21282196	intronic	NA	0	ENSG00000084453	SLCO1A2
chr12:21284293	intronic	NA	0	ENSG00000084453	SLCO1A2
chr12:21284305	intronic	NA	0	ENSG00000084453	SLCO1A2
chr12:21284525	intronic	NA	0	ENSG00000084453	SLCO1A2
chr12:21285034	intronic	NA	0	ENSG00000084453	SLCO1A2
chr12:21287099	intronic	NA	0	ENSG00000084453	SLCO1A2
chr12:21288643	intronic	NA	0	ENSG00000084453	SLCO1A2
chr12:21290089	intronic	NA	0	ENSG00000084453	SLCO1A2
chr12:21290348	intronic	NA	0	ENSG00000084453	SLCO1A2
chr12:21290389	intronic	NA	0	ENSG00000084453	SLCO1A2
chr12:21306411	intronic	NA	0	ENSG00000084453	SLCO1A2
chr12:21308172	intronic	NA	0	ENSG00000084453	SLCO1A2
chr12:21311840	intronic	NA	0	ENSG00000084453	SLCO1A2
chr12:21312018	intronic	NA	0	ENSG00000084453	SLCO1A2
chr12:21312537	intronic	NA	0	ENSG00000084453	SLCO1A2
chr12:21313183	intronic	NA	0	ENSG00000084453	SLCO1A2
chr12:21313333	intronic	NA	0	ENSG00000084453	SLCO1A2
chr12:21313435	intronic	NA	0	ENSG00000084453	SLCO1A2
chr12:21313573	intronic	NA	0	ENSG00000084453	SLCO1A2
chr12:21314090	intronic	NA	0	ENSG00000084453	SLCO1A2
chr12:21314732	intronic	NA	0	ENSG00000084453	SLCO1A2
chr12:21315443	intronic	NA	0	ENSG00000084453	SLCO1A2
chr12:21317008	intronic	NA	0	ENSG00000084453	SLCO1A2
chr12:21317363	intronic	NA	0	ENSG00000084453	SLCO1A2
chr12:21317672	intronic	NA	0	ENSG00000084453	SLCO1A2
chr12:21317821	intronic	NA	0	ENSG00000084453	SLCO1A2
chr12:21318157	intronic	NA	0	ENSG00000084453	SLCO1A2
chr12:21318276	intronic	NA	0	ENSG00000084453	SLCO1A2
chr12:21319695	intronic	NA	0	ENSG00000084453	SLCO1A2
chr12:21321580	intronic	NA	0	ENSG00000084453	SLCO1A2
chr12:21322029	intronic	NA	0	ENSG00000084453	SLCO1A2
chr12:21322918	intronic	NA	0	ENSG00000084453	SLCO1A2
chr12:21323832	intronic	NA	0	ENSG00000084453	SLCO1A2
chr12:21324153	intronic	NA	0	ENSG00000084453	SLCO1A2
chr12:21324528	intronic	NA	0	ENSG00000084453	SLCO1A2
chr12:21325056	intronic	NA	0	ENSG00000084453	SLCO1A2
chr12:21325834	intronic	NA	0	ENSG00000084453	SLCO1A2
chr12:21325856	intronic	NA	0	ENSG00000084453	SLCO1A2
chr12:21325986	intronic	NA	0	ENSG00000084453	SLCO1A2
chr12:21326081	intronic	NA	0	ENSG00000084453	SLCO1A2
chr12:21326218	intronic	NA	0	ENSG00000084453	SLCO1A2
chr12:21326754	intronic	NA	0	ENSG00000084453	SLCO1A2
chr12:21326817	intronic	NA	0	ENSG00000084453	SLCO1A2
chr12:21327777	intronic	NA	0	ENSG00000084453	SLCO1A2
chr12:21329465	intronic	NA	0	ENSG00000084453	SLCO1A2
chr12:21329502	intronic	NA	0	ENSG00000084453	SLCO1A2
chr12:21329547	intronic	NA	0	ENSG00000084453	SLCO1A2
chr12:21329739	intronic	NA	0	ENSG00000084453	SLCO1A2
chr12:21329755	intronic	NA	0	ENSG00000084453	SLCO1A2
chr12:21330030	intronic	NA	0	ENSG00000084453	SLCO1A2
chr12:21330291	intronic	NA	0	ENSG00000084453	SLCO1A2
chr12:21330657	intronic	NA	0	ENSG00000084453	SLCO1A2
chr12:21330830	intronic	NA	0	ENSG00000084453	SLCO1A2
chr12:21331262	intronic	NA	0	ENSG00000084453	SLCO1A2
chr12:21331400	intronic	NA	0	ENSG00000084453	SLCO1A2
chr12:21331622	intronic	NA	0	ENSG00000084453	SLCO1A2
chr12:21332569	intronic	NA	0	ENSG00000084453	SLCO1A2
chr12:21332648	intronic	NA	0	ENSG00000084453	SLCO1A2
chr12:21333040	intronic	NA	0	ENSG00000084453	SLCO1A2
chr12:21333090	intronic	NA	0	ENSG00000084453	SLCO1A2
chr12:21333252	intronic	NA	0	ENSG00000084453	SLCO1A2
chr12:21333262	intronic	NA	0	ENSG00000084453	SLCO1A2
chr12:21333365	intronic	NA	0	ENSG00000084453	SLCO1A2
chr12:21333589	intronic	NA	0	ENSG00000084453	SLCO1A2
chr12:21334134	intronic	NA	0	ENSG00000084453	SLCO1A2
chr12:21334835	UTR5	NA	0	ENSG00000084453	SLCO1A2
chr12:21335741	intronic	NA	0	ENSG00000084453	SLCO1A2
chr12:21335814	intronic	NA	0	ENSG00000084453	SLCO1A2
chr12:21336692	intronic	NA	0	ENSG00000084453	SLCO1A2
chr12:21337447	intronic	NA	0	ENSG00000084453	SLCO1A2
chr12:21337529	intronic	NA	0	ENSG00000084453	SLCO1A2
chr12:21337550	intronic	NA	0	ENSG00000084453	SLCO1A2
chr16:87196564	intergenic	NA	15558	ENSG00000261095	RP11-899L11.1
chr16:87196618	intergenic	NA	15504	ENSG00000261095	RP11-899L11.1
chr16:87196782	intergenic	NA	15340	ENSG00000261095	RP11-899L11.1
chr16:87196931	intergenic	NA	15191	ENSG00000261095	RP11-899L11.1
chr16:87197554	intergenic	NA	14568	ENSG00000261095	RP11-899L11.1
chr16:87197893	intergenic	NA	14229	ENSG00000261095	RP11-899L11.1
chr16:87198777	intergenic	NA	13345	ENSG00000261095	RP11-899L11.1
chr16:87199579	intergenic	NA	12543	ENSG00000261095	RP11-899L11.1
chr16:87199910	intergenic	NA	12212	ENSG00000261095	RP11-899L11.1
chr16:87200332	intergenic	NA	11790	ENSG00000261095	RP11-899L11.1
chr16:87201106	intergenic	NA	11016	ENSG00000261095	RP11-899L11.1
chr16:87201425	intergenic	NA	10697	ENSG00000261095	RP11-899L11.1
chr16:87202261	intergenic	NA	9861	ENSG00000261095	RP11-899L11.1
chr16:87202310	intergenic	NA	9812	ENSG00000261095	RP11-899L11.1
chr16:87202360	intergenic	NA	9762	ENSG00000261095	RP11-899L11.1
chr16:87202406	intergenic	NA	9716	ENSG00000261095	RP11-899L11.1
chr16:87202476	intergenic	NA	9646	ENSG00000261095	RP11-899L11.1
chr16:87202512	intergenic	NA	9610	ENSG00000261095	RP11-899L11.1
chr16:87202725	intergenic	NA	9397	ENSG00000261095	RP11-899L11.1
chr16:87202758	intergenic	NA	9364	ENSG00000261095	RP11-899L11.1
chr16:87202777	intergenic	NA	9345	ENSG00000261095	RP11-899L11.1
chr16:87203341	intergenic	NA	8781	ENSG00000261095	RP11-899L11.1
chr16:87203491	intergenic	NA	8631	ENSG00000261095	RP11-899L11.1
chr16:87203962	intergenic	NA	8160	ENSG00000261095	RP11-899L11.1
chr16:87204257	intergenic	NA	7865	ENSG00000261095	RP11-899L11.1
chr16:87205004	intergenic	NA	7118	ENSG00000261095	RP11-899L11.1
chr16:87206137	intergenic	NA	5985	ENSG00000261095	RP11-899L11.1
chr16:87206542	intergenic	NA	5580	ENSG00000261095	RP11-899L11.1
chr16:87207597	intergenic	NA	4525	ENSG00000261095	RP11-899L11.1
chr16:87210173	intergenic	NA	1949	ENSG00000261095	RP11-899L11.1
chr16:87210751	intergenic	NA	1371	ENSG00000261095	RP11-899L11.1
chr16:87211000	intergenic	NA	1119	ENSG00000261095	RP11-899L11.1
chr16:87211051	intergenic	NA	1071	ENSG00000261095	RP11-899L11.1
chr16:87212125	ncRNA_exonic	NA	0	ENSG00000261095	RP11-899L11.1
chr16:87212553	ncRNA_intronic	NA	0	ENSG00000261095	RP11-899L11.1
chr16:87213002	ncRNA_exonic	NA	0	ENSG00000261095	RP11-899L11.1
chr16:87214528	ncRNA_intronic	NA	0	ENSG00000261095	RP11-899L11.1
chr16:87214900	ncRNA_intronic	NA	0	ENSG00000261095	RP11-899L11.1
chr16:87215084	ncRNA_intronic	NA	0	ENSG00000261095	RP11-899L11.1
chr16:87215460	ncRNA_intronic	NA	0	ENSG00000261095	RP11-899L11.1
chr16:87215699	ncRNA_intronic	NA	0	ENSG00000261095	RP11-899L11.1
chr16:87216413	ncRNA_exonic	NA	0	ENSG00000261651	RP11-899L11.3
chr16:87216913	ncRNA_intronic	NA	0	ENSG00000261095	RP11-899L11.1
chr16:87217545	ncRNA_intronic	NA	0	ENSG00000261095	RP11-899L11.1
chr16:87220767	ncRNA_intronic	NA	0	ENSG00000261095	RP11-899L11.1
chr16:87220886	ncRNA_intronic	NA	0	ENSG00000261095	RP11-899L11.1
chr16:87221043	ncRNA_intronic	NA	0	ENSG00000261095	RP11-899L11.1
chr16:87221689	ncRNA_intronic	NA	0	ENSG00000261095	RP11-899L11.1
chr16:87221704	ncRNA_intronic	NA	0	ENSG00000261095	RP11-899L11.1
chr16:87221920	ncRNA_intronic	NA	0	ENSG00000261095	RP11-899L11.1
chr16:87224214	ncRNA_intronic	NA	0	ENSG00000261095	RP11-899L11.1
chr16:87224482	ncRNA_intronic	NA	0	ENSG00000261095	RP11-899L11.1
chr16:87225323	ncRNA_intronic	NA	0	ENSG00000261095	RP11-899L11.1
chr16:87226048	ncRNA_exonic	NA	0	ENSG00000261095	RP11-899L11.1
chr16:87226193	ncRNA_exonic	NA	0	ENSG00000261095	RP11-899L11.1
chr16:87226250	ncRNA_exonic	NA	0	ENSG00000261095	RP11-899L11.1
chr16:87226314	ncRNA_exonic	NA	0	ENSG00000261095	RP11-899L11.1
chr16:87226333	ncRNA_exonic	NA	0	ENSG00000261095	RP11-899L11.1
chr16:87226752	downstream	NA	0	ENSG00000261095	RP11-899L11.1
chr16:87226829	downstream	NA	0	ENSG00000261095	RP11-899L11.1
chr16:87227140	downstream	NA	0	ENSG00000261095	RP11-899L11.1
chr16:87227577	intergenic	NA	1147	ENSG00000261095	RP11-899L11.1
chr16:87227593	intergenic	NA	1163	ENSG00000261095	RP11-899L11.1
chr16:87228038	intergenic	NA	1608	ENSG00000261095	RP11-899L11.1
chr16:87228198	intergenic	NA	1768	ENSG00000261095	RP11-899L11.1
chr16:87229036	intergenic	NA	2606	ENSG00000261095	RP11-899L11.1
chr16:87230715	intergenic	NA	4285	ENSG00000261095	RP11-899L11.1
chr16:87230779	intergenic	NA	4349	ENSG00000261095	RP11-899L11.1
chr16:87230928	intergenic	NA	4498	ENSG00000261095	RP11-899L11.1
chr19:44722081	intergenic	NA	3314	ENSG00000266903	CTB-171A8.1
chr19:44722081	intergenic	NA	3903	ENSG00000252200	snoZ6
chr19:44722709	intergenic	NA	3942	ENSG00000266903	CTB-171A8.1
chr19:44722709	intergenic	NA	3275	ENSG00000252200	snoZ6
chr19:44724478	intergenic	NA	5711	ENSG00000266903	CTB-171A8.1
chr19:44724478	intergenic	NA	1506	ENSG00000252200	snoZ6
chr19:44728212	intergenic	NA	2156	ENSG00000252200	snoZ6
chr19:44728555	intergenic	NA	2499	ENSG00000252200	snoZ6
chr19:44730062	intergenic	NA	4007	ENSG00000252200	snoZ6
chr19:44730076	intergenic	NA	4021	ENSG00000252200	snoZ6
chr19:44730118	intergenic	NA	4063	ENSG00000252200	snoZ6
chr19:44730337	intergenic	NA	4282	ENSG00000252200	snoZ6
chr19:44730974	intergenic	NA	4902	ENSG00000252200	snoZ6
chr19:44731195	intergenic	NA	5143	ENSG00000252200	snoZ6
chr19:44731580	intergenic	NA	5528	ENSG00000252200	snoZ6
chr19:44732535	intergenic	NA	6473	ENSG00000252200	snoZ6
chr19:44732593	intergenic	NA	6531	ENSG00000252200	snoZ6
chr19:44732598	intergenic	NA	6536	ENSG00000252200	snoZ6
chr19:44732689	intergenic	NA	6627	ENSG00000252200	snoZ6
chr19:44732866	intergenic	NA	6804	ENSG00000252200	snoZ6
chr19:44733446	intergenic	NA	7380	ENSG00000252200	snoZ6
chr19:44733473	intergenic	NA	7407	ENSG00000252200	snoZ6
chr19:44734556	intergenic	NA	8490	ENSG00000252200	snoZ6
chr19:44735724	intergenic	NA	9658	ENSG00000252200	snoZ6
chr19:44735929	intergenic	NA	9863	ENSG00000252200	snoZ6
chr19:44736280	intergenic	NA	10214	ENSG00000252200	snoZ6
chr19:44736312	intergenic	NA	10246	ENSG00000252200	snoZ6
chr19:44736390	intergenic	NA	10324	ENSG00000252200	snoZ6
chr19:44736451	intergenic	NA	10385	ENSG00000252200	snoZ6
chr19:44736813	intergenic	NA	10747	ENSG00000252200	snoZ6
chr19:44736813	intergenic	NA	11734	ENSG00000069399	BCL3
chr19:44736883	intergenic	NA	10818	ENSG00000252200	snoZ6
chr19:44736883	intergenic	NA	11664	ENSG00000069399	BCL3
chr19:44736932	intergenic	NA	10867	ENSG00000252200	snoZ6
chr19:44736932	intergenic	NA	11615	ENSG00000069399	BCL3
chr19:44737114	intergenic	NA	11049	ENSG00000252200	snoZ6
chr19:44737114	intergenic	NA	11433	ENSG00000069399	BCL3
chr19:44737327	intergenic	NA	11262	ENSG00000252200	snoZ6
chr19:44737327	intergenic	NA	11220	ENSG00000069399	BCL3
chr19:44738381	intergenic	NA	12316	ENSG00000252200	snoZ6
chr19:44738381	intergenic	NA	10166	ENSG00000069399	BCL3
chr19:44738850	intergenic	NA	12785	ENSG00000252200	snoZ6
chr19:44738850	intergenic	NA	9697	ENSG00000069399	BCL3
chr19:44738916	intergenic	NA	12851	ENSG00000252200	snoZ6
chr19:44738916	intergenic	NA	9631	ENSG00000069399	BCL3
chr19:44739483	intergenic	NA	13418	ENSG00000252200	snoZ6
chr19:44739483	intergenic	NA	9064	ENSG00000069399	BCL3
chr19:44739710	intergenic	NA	13645	ENSG00000252200	snoZ6
chr19:44739710	intergenic	NA	8837	ENSG00000069399	BCL3
chr19:44743791	intergenic	NA	17726	ENSG00000252200	snoZ6
chr19:44743791	intergenic	NA	4756	ENSG00000069399	BCL3
chr19:44743884	intergenic	NA	17819	ENSG00000252200	snoZ6
chr19:44743884	intergenic	NA	4663	ENSG00000069399	BCL3
chr19:44744370	intergenic	NA	18305	ENSG00000252200	snoZ6
chr19:44744370	intergenic	NA	4177	ENSG00000069399	BCL3
chr19:44746252	intergenic	NA	20187	ENSG00000252200	snoZ6
chr19:44746252	intergenic	NA	2295	ENSG00000069399	BCL3
chr19:44747899	upstream	NA	0	ENSG00000069399	BCL3
chr19:44749182	intronic	NA	0	ENSG00000069399	BCL3
chr19:44750285	intronic	NA	0	ENSG00000069399	BCL3
chr19:44750325	intronic	NA	0	ENSG00000069399	BCL3
chr19:44750911	intronic	NA	0	ENSG00000069399	BCL3
chr19:44752009	intronic	NA	0	ENSG00000069399	BCL3
chr19:44752422	intronic	NA	0	ENSG00000069399	BCL3
chr19:44816374	intronic	NA	0	ENSG00000187244	BCAM
chr19:44820881	intronic	NA	0	ENSG00000187244	BCAM
chr19:44821499	downstream	NA	0	ENSG00000187244	BCAM
chr19:44832778	intergenic	NA	11364	ENSG00000187244	BCAM
chr19:44832778	intergenic	NA	13397	ENSG00000130202	PVRL2
chr19:44833186	intergenic	NA	11772	ENSG00000187244	BCAM
chr19:44833186	intergenic	NA	12989	ENSG00000130202	PVRL2
chr19:44833992	intergenic	NA	12578	ENSG00000187244	BCAM
chr19:44833992	intergenic	NA	12183	ENSG00000130202	PVRL2
chr19:44834128	intergenic	NA	12714	ENSG00000187244	BCAM
chr19:44834128	intergenic	NA	12047	ENSG00000130202	PVRL2
chr19:44834247	intergenic	NA	12833	ENSG00000187244	BCAM
chr19:44834247	intergenic	NA	11928	ENSG00000130202	PVRL2
chr19:44834661	intergenic	NA	13247	ENSG00000187244	BCAM
chr19:44834661	intergenic	NA	11514	ENSG00000130202	PVRL2
chr19:44834993	intergenic	NA	13579	ENSG00000187244	BCAM
chr19:44834993	intergenic	NA	11181	ENSG00000130202	PVRL2
chr19:44835266	intergenic	NA	13852	ENSG00000187244	BCAM
chr19:44835266	intergenic	NA	10909	ENSG00000130202	PVRL2
chr19:44837479	intergenic	NA	16065	ENSG00000187244	BCAM
chr19:44837479	intergenic	NA	8696	ENSG00000130202	PVRL2
chr19:44838283	intergenic	NA	16869	ENSG00000187244	BCAM
chr19:44838283	intergenic	NA	7892	ENSG00000130202	PVRL2
chr19:44838647	intergenic	NA	17233	ENSG00000187244	BCAM
chr19:44838647	intergenic	NA	7528	ENSG00000130202	PVRL2
chr19:44838750	intergenic	NA	17336	ENSG00000187244	BCAM
chr19:44838750	intergenic	NA	7425	ENSG00000130202	PVRL2
chr19:44838857	intergenic	NA	17443	ENSG00000187244	BCAM
chr19:44838857	intergenic	NA	7318	ENSG00000130202	PVRL2
chr19:44838904	intergenic	NA	17490	ENSG00000187244	BCAM
chr19:44838904	intergenic	NA	7271	ENSG00000130202	PVRL2
chr19:44840782	intergenic	NA	19368	ENSG00000187244	BCAM
chr19:44840782	intergenic	NA	5393	ENSG00000130202	PVRL2
chr19:44842366	intergenic	NA	20952	ENSG00000187244	BCAM
chr19:44842366	intergenic	NA	3809	ENSG00000130202	PVRL2
chr19:44845265	upstream	NA	0	ENSG00000130202	PVRL2
chr19:44848259	intronic	NA	0	ENSG00000130202	PVRL2
chr19:44852464	intronic	NA	0	ENSG00000130202	PVRL2
chr19:44852526	intronic	NA	0	ENSG00000130202	PVRL2
chr19:44853207	intronic	NA	0	ENSG00000130202	PVRL2
chr19:44853495	intronic	NA	0	ENSG00000130202	PVRL2
chr19:44853746	intronic	NA	0	ENSG00000130202	PVRL2
chr19:44854034	intronic	NA	0	ENSG00000130202	PVRL2
chr19:44854120	intronic	NA	0	ENSG00000130202	PVRL2
chr19:44854682	intronic	NA	0	ENSG00000130202	PVRL2
chr19:44856329	intronic	NA	0	ENSG00000130202	PVRL2
chr19:44856449	intronic	NA	0	ENSG00000130202	PVRL2
chr19:44857967	intronic	NA	0	ENSG00000130202	PVRL2
chr19:44858375	intronic	NA	0	ENSG00000130202	PVRL2
chr19:44858389	intronic	NA	0	ENSG00000130202	PVRL2
chr19:44858568	intronic	NA	0	ENSG00000130202	PVRL2
chr19:44858703	intronic	NA	0	ENSG00000130202	PVRL2
chr19:44859012	intronic	NA	0	ENSG00000130202	PVRL2
chr19:44859410	intronic	NA	0	ENSG00000130202	PVRL2
chr19:44859552	intronic	NA	0	ENSG00000130202	PVRL2
chr19:44859997	intronic	NA	0	ENSG00000130202	PVRL2
chr19:44860042	intronic	NA	0	ENSG00000130202	PVRL2
chr19:44860534	intronic	NA	0	ENSG00000130202	PVRL2
chr19:44860955	intronic	NA	0	ENSG00000130202	PVRL2
chr19:44861366	intronic	NA	0	ENSG00000130202	PVRL2
chr19:44861525	intronic	NA	0	ENSG00000130202	PVRL2
chr19:44861558	intronic	NA	0	ENSG00000130202	PVRL2
chr19:44861815	intronic	NA	0	ENSG00000130202	PVRL2
chr19:44861991	intronic	NA	0	ENSG00000130202	PVRL2
chr19:44862190	intronic	NA	0	ENSG00000130202	PVRL2
chr19:44862219	intronic	NA	0	ENSG00000130202	PVRL2
chr19:44862347	intronic	NA	0	ENSG00000130202	PVRL2
chr19:44862384	intronic	NA	0	ENSG00000130202	PVRL2
chr19:44862415	intronic	NA	0	ENSG00000130202	PVRL2
chr19:44862475	intronic	NA	0	ENSG00000130202	PVRL2
chr19:44862560	intronic	NA	0	ENSG00000130202	PVRL2
chr19:44862704	intronic	NA	0	ENSG00000130202	PVRL2
chr19:44862921	intronic	NA	0	ENSG00000130202	PVRL2
chr19:44863018	intronic	NA	0	ENSG00000130202	PVRL2
chr19:44863088	intronic	NA	0	ENSG00000130202	PVRL2
chr19:44863153	intronic	NA	0	ENSG00000130202	PVRL2
chr19:44863241	intronic	NA	0	ENSG00000130202	PVRL2
chr19:44863346	intronic	NA	0	ENSG00000130202	PVRL2
chr19:44863399	intronic	NA	0	ENSG00000130202	PVRL2
chr19:44863522	intronic	NA	0	ENSG00000130202	PVRL2
chr19:44863573	intronic	NA	0	ENSG00000130202	PVRL2
chr19:44864825	intronic	NA	0	ENSG00000130202	PVRL2
chr19:44865946	intronic	NA	0	ENSG00000130202	PVRL2
chr19:44867297	intronic	NA	0	ENSG00000130202	PVRL2
chr19:44867313	intronic	NA	0	ENSG00000130202	PVRL2
chr19:44867314	intronic	NA	0	ENSG00000130202	PVRL2
chr19:44867392	intronic	NA	0	ENSG00000130202	PVRL2
chr19:44867416	intronic	NA	0	ENSG00000130202	PVRL2
chr19:44867597	intronic	NA	0	ENSG00000130202	PVRL2
chr19:44868337	intronic	NA	0	ENSG00000130202	PVRL2
chr19:44876534	intronic	NA	0	ENSG00000130202	PVRL2
chr19:44877713	intronic	NA	0	ENSG00000130202	PVRL2
chr19:44878777	UTR3	NA	0	ENSG00000130202	PVRL2
chr19:44879418	intronic	NA	0	ENSG00000130202	PVRL2
chr19:44879460	intronic	NA	0	ENSG00000130202	PVRL2
chr19:44880859	intronic	NA	0	ENSG00000130202	PVRL2
chr19:44882099	ncRNA_exonic	NA	0	ENSG00000267282	CTB-129P6.4
chr19:44882502	ncRNA_intronic	NA	0	ENSG00000267282	CTB-129P6.4
chr19:44883210	ncRNA_intronic	NA	0	ENSG00000267282	CTB-129P6.4
chr19:44883377	ncRNA_intronic	NA	0	ENSG00000267282	CTB-129P6.4
chr19:44883777	ncRNA_intronic	NA	0	ENSG00000267282	CTB-129P6.4
chr19:44883800	ncRNA_intronic	NA	0	ENSG00000267282	CTB-129P6.4
chr19:44884202	ncRNA_intronic	NA	0	ENSG00000267282	CTB-129P6.4
chr19:44884339	ncRNA_intronic	NA	0	ENSG00000267282	CTB-129P6.4
chr19:44884873	ncRNA_intronic	NA	0	ENSG00000267282	CTB-129P6.4
chr19:44885243	ncRNA_intronic	NA	0	ENSG00000267282	CTB-129P6.4
chr19:44886339	ncRNA_intronic	NA	0	ENSG00000267282	CTB-129P6.4
chr19:44887076	ncRNA_intronic	NA	0	ENSG00000267282	CTB-129P6.4
chr19:44888997	ncRNA_intronic	NA	0	ENSG00000267282	CTB-129P6.4
chr19:44890259	ncRNA_intronic	NA	0	ENSG00000267282	CTB-129P6.4
chr19:44891079	intronic	NA	0	ENSG00000130204	TOMM40
chr19:44891712	intronic	NA	0	ENSG00000130204	TOMM40
chr19:44892009	intronic	NA	0	ENSG00000130204	TOMM40
chr19:44892073	intronic	NA	0	ENSG00000130204	TOMM40
chr19:44892362	intronic	NA	0	ENSG00000130204	TOMM40
chr19:44892457	exonic	synonymous SNV	0	ENSG00000130204	TOMM40
chr19:44892587	intronic	NA	0	ENSG00000130204	TOMM40
chr19:44892652	intronic	NA	0	ENSG00000130204	TOMM40
chr19:44892887	exonic	synonymous SNV	0	ENSG00000130204	TOMM40
chr19:44892962	intronic	NA	0	ENSG00000130204	TOMM40
chr19:44893408	intronic	NA	0	ENSG00000130204	TOMM40
chr19:44893642	intronic	NA	0	ENSG00000130204	TOMM40
chr19:44893716	intronic	NA	0	ENSG00000130204	TOMM40
chr19:44893972	exonic	synonymous SNV	0	ENSG00000130204	TOMM40
chr19:44894050	exonic	synonymous SNV	0	ENSG00000130204	TOMM40
chr19:44894255	intronic	NA	0	ENSG00000130204	TOMM40
chr19:44894695	intronic	NA	0	ENSG00000130204	TOMM40
chr19:44895007	intronic	NA	0	ENSG00000130204	TOMM40
chr19:44895459	intronic	NA	0	ENSG00000130204	TOMM40
chr19:44895528	intronic	NA	0	ENSG00000130204	TOMM40
chr19:44895560	intronic	NA	0	ENSG00000130204	TOMM40
chr19:44896087	intronic	NA	0	ENSG00000130204	TOMM40
chr19:44896639	intronic	NA	0	ENSG00000130204	TOMM40
chr19:44897227	intronic	NA	0	ENSG00000130204	TOMM40
chr19:44897468	intronic	NA	0	ENSG00000130204	TOMM40
chr19:44897490	intronic	NA	0	ENSG00000130204	TOMM40
chr19:44898409	intronic	NA	0	ENSG00000130204	TOMM40
chr19:44898611	intronic	NA	0	ENSG00000130204	TOMM40
chr19:44899005	intronic	NA	0	ENSG00000130204	TOMM40
chr19:44899220	intronic	NA	0	ENSG00000130204	TOMM40
chr19:44899959	intronic	NA	0	ENSG00000130204	TOMM40
chr19:44900155	intronic	NA	0	ENSG00000130204	TOMM40
chr19:44900601	intronic	NA	0	ENSG00000130204	TOMM40
chr19:44901174	intronic	NA	0	ENSG00000130204	TOMM40
chr19:44901434	UTR3	NA	0	ENSG00000130204	TOMM40
chr19:44901548	UTR3	NA	0	ENSG00000130204	TOMM40
chr19:44901600	UTR3	NA	0	ENSG00000130204	TOMM40
chr19:44901715	UTR3	NA	0	ENSG00000130204	TOMM40
chr19:44901805	UTR3	NA	0	ENSG00000130204	TOMM40
chr19:44902264	UTR3	NA	0	ENSG00000130204	TOMM40
chr19:44903281	UTR3	NA	0	ENSG00000130204	TOMM40
chr19:44903416	UTR3	NA	0	ENSG00000130204	TOMM40
chr19:44904531	downstream	NA	0	ENSG00000130204	TOMM40
chr19:44905579	upstream	NA	0	ENSG00000130203	APOE
chr19:44905910	exonic	nonsynonymous SNV	0	ENSG00000130203	APOE
chr19:44906745	intronic	NA	0	ENSG00000130203	APOE
chr19:44907187	intronic	NA	0	ENSG00000130203	APOE
chr19:44908684	exonic	nonsynonymous SNV	0	ENSG00000130203	APOE
chr19:44908822	exonic	nonsynonymous SNV	0	ENSG00000130203	APOE
chr19:44909665	downstream	NA	0	ENSG00000130203	APOE
chr19:44909698	downstream	NA	0	ENSG00000130203	APOE
chr19:44909976	downstream	NA	0	ENSG00000130203	APOE
chr19:44910319	downstream	NA	0	ENSG00000130203	APOE
chr19:44911194	intergenic	NA	1801	ENSG00000130203	APOE
chr19:44911194	intergenic	NA	3053	ENSG00000130208	APOC1
chr19:44911609	intergenic	NA	2216	ENSG00000130203	APOE
chr19:44911609	intergenic	NA	2637	ENSG00000130208	APOC1
chr19:44912456	intergenic	NA	3063	ENSG00000130203	APOE
chr19:44912456	intergenic	NA	1791	ENSG00000130208	APOC1
chr19:44912678	intergenic	NA	3285	ENSG00000130203	APOE
chr19:44912678	intergenic	NA	1569	ENSG00000130208	APOC1
chr19:44912921	intergenic	NA	3528	ENSG00000130203	APOE
chr19:44912921	intergenic	NA	1326	ENSG00000130208	APOC1
chr19:44913034	intergenic	NA	3641	ENSG00000130203	APOE
chr19:44913034	intergenic	NA	1213	ENSG00000130208	APOC1
chr19:44913221	intergenic	NA	3828	ENSG00000130203	APOE
chr19:44913221	intergenic	NA	1026	ENSG00000130208	APOC1
chr19:44913484	upstream	NA	0	ENSG00000130208	APOC1
chr19:44914381	UTR5	NA	0	ENSG00000130208	APOC1
chr19:44915229	intronic	NA	0	ENSG00000130208	APOC1
chr19:44915533	intronic	NA	0	ENSG00000130208	APOC1
chr19:44915704	intronic	NA	0	ENSG00000130208	APOC1
chr19:44917843	intronic	NA	0	ENSG00000130208	APOC1
chr19:44917947	intronic	NA	0	ENSG00000130208	APOC1
chr19:44917997	intronic	NA	0	ENSG00000130208	APOC1
chr19:44918393	intronic	NA	0	ENSG00000130208	APOC1
chr19:44918487	intronic	NA	0	ENSG00000130208	APOC1
chr19:44918620	intronic	NA	0	ENSG00000130208	APOC1
chr19:44918715	intronic	NA	0	ENSG00000130208	APOC1
chr19:44918903	UTR3	NA	0	ENSG00000130208	APOC1
chr19:44919589	downstream	NA	0	ENSG00000130208	APOC1
chr19:44919689	downstream	NA	0	ENSG00000130208	APOC1
chr19:44920379	intergenic	NA	1030	ENSG00000130208	APOC1
chr19:44920379	intergenic	NA	6425	ENSG00000214855	APOC1P1
chr19:44921094	intergenic	NA	1745	ENSG00000130208	APOC1
chr19:44921094	intergenic	NA	5710	ENSG00000214855	APOC1P1
chr19:44921257	intergenic	NA	1908	ENSG00000130208	APOC1
chr19:44921257	intergenic	NA	5547	ENSG00000214855	APOC1P1
chr19:44921918	intergenic	NA	2569	ENSG00000130208	APOC1
chr19:44921918	intergenic	NA	4886	ENSG00000214855	APOC1P1
chr19:44921921	intergenic	NA	2572	ENSG00000130208	APOC1
chr19:44921921	intergenic	NA	4883	ENSG00000214855	APOC1P1
chr19:44922203	intergenic	NA	2854	ENSG00000130208	APOC1
chr19:44922203	intergenic	NA	4601	ENSG00000214855	APOC1P1
chr19:44923535	intergenic	NA	4186	ENSG00000130208	APOC1
chr19:44923535	intergenic	NA	3269	ENSG00000214855	APOC1P1
chr19:44923868	intergenic	NA	4519	ENSG00000130208	APOC1
chr19:44923868	intergenic	NA	2936	ENSG00000214855	APOC1P1
chr19:44924096	intergenic	NA	4747	ENSG00000130208	APOC1
chr19:44924096	intergenic	NA	2708	ENSG00000214855	APOC1P1
chr19:44924977	intergenic	NA	5628	ENSG00000130208	APOC1
chr19:44924977	intergenic	NA	1827	ENSG00000214855	APOC1P1
chr19:44925202	intergenic	NA	5853	ENSG00000130208	APOC1
chr19:44925202	intergenic	NA	1602	ENSG00000214855	APOC1P1
chr19:44926286	upstream	NA	0	ENSG00000214855	APOC1P1
chr2:127133851	intergenic	NA	26496	ENSG00000136717	BIN1
chr2:127133851	intergenic	NA	36160	ENSG00000237630	NIFKP9
chr2:127135192	intergenic	NA	27837	ENSG00000136717	BIN1
chr2:127135192	intergenic	NA	34819	ENSG00000237630	NIFKP9
chr2:127135234	intergenic	NA	27879	ENSG00000136717	BIN1
chr2:127135234	intergenic	NA	34777	ENSG00000237630	NIFKP9
chr2:127136522	intergenic	NA	29167	ENSG00000136717	BIN1
chr2:127136522	intergenic	NA	33489	ENSG00000237630	NIFKP9
chr3:190873483	intergenic	NA	10807	ENSG00000205835	GMNC
chr3:190873629	intergenic	NA	10953	ENSG00000205835	GMNC
chr3:190874122	intergenic	NA	11446	ENSG00000205835	GMNC
chr3:190874336	intergenic	NA	11660	ENSG00000205835	GMNC
chr3:190874697	intergenic	NA	12021	ENSG00000205835	GMNC
chr3:190875047	intergenic	NA	12371	ENSG00000205835	GMNC
chr3:190875087	intergenic	NA	12411	ENSG00000205835	GMNC
chr3:190875097	intergenic	NA	12421	ENSG00000205835	GMNC
chr3:190875295	intergenic	NA	12619	ENSG00000205835	GMNC
chr3:190875493	intergenic	NA	12817	ENSG00000205835	GMNC
chr3:190875650	intergenic	NA	12974	ENSG00000205835	GMNC
chr3:190876067	intergenic	NA	13391	ENSG00000205835	GMNC
chr3:190876120	intergenic	NA	13444	ENSG00000205835	GMNC
chr3:190876208	intergenic	NA	13532	ENSG00000205835	GMNC
chr3:190876216	intergenic	NA	13540	ENSG00000205835	GMNC
chr3:190876255	intergenic	NA	13579	ENSG00000205835	GMNC
chr3:190876287	intergenic	NA	13611	ENSG00000205835	GMNC
chr3:190876520	intergenic	NA	13844	ENSG00000205835	GMNC
chr3:190876545	intergenic	NA	13869	ENSG00000205835	GMNC
chr3:190876663	intergenic	NA	13987	ENSG00000205835	GMNC
chr3:190876665	intergenic	NA	13989	ENSG00000205835	GMNC
chr3:190876920	intergenic	NA	14244	ENSG00000205835	GMNC
chr3:190877282	intergenic	NA	14606	ENSG00000205835	GMNC
chr3:190877468	intergenic	NA	14792	ENSG00000205835	GMNC
chr3:190877667	intergenic	NA	14991	ENSG00000205835	GMNC
chr3:190877798	intergenic	NA	15122	ENSG00000205835	GMNC
chr3:190877971	intergenic	NA	15295	ENSG00000205835	GMNC
chr3:190877992	intergenic	NA	15316	ENSG00000205835	GMNC
chr3:190878297	intergenic	NA	15621	ENSG00000205835	GMNC
chr3:190878613	intergenic	NA	15937	ENSG00000205835	GMNC
chr3:190878888	intergenic	NA	16212	ENSG00000205835	GMNC
chr3:190878959	intergenic	NA	16283	ENSG00000205835	GMNC
chr3:190879534	intergenic	NA	16858	ENSG00000205835	GMNC
chr3:190879631	intergenic	NA	16955	ENSG00000205835	GMNC
chr3:190880559	intergenic	NA	17883	ENSG00000205835	GMNC
chr3:190880712	intergenic	NA	18036	ENSG00000205835	GMNC
chr3:190880933	intergenic	NA	18257	ENSG00000205835	GMNC
chr3:190881896	intergenic	NA	19220	ENSG00000205835	GMNC
chr3:190882169	intergenic	NA	19493	ENSG00000205835	GMNC
chr3:190892213	intergenic	NA	307028	ENSG00000188729	OSTN
chr3:190893482	intergenic	NA	305759	ENSG00000188729	OSTN
chr3:190893625	intergenic	NA	305616	ENSG00000188729	OSTN
chr3:190893717	intergenic	NA	305524	ENSG00000188729	OSTN
chr3:190893836	intergenic	NA	305405	ENSG00000188729	OSTN
chr3:190894057	intergenic	NA	305184	ENSG00000188729	OSTN
chr3:190894082	intergenic	NA	305159	ENSG00000188729	OSTN
chr3:190894487	intergenic	NA	304754	ENSG00000188729	OSTN
chr3:190894707	intergenic	NA	304534	ENSG00000188729	OSTN
chr3:190895038	intergenic	NA	304203	ENSG00000188729	OSTN
chr3:190895661	intergenic	NA	303580	ENSG00000188729	OSTN
chr3:190895756	intergenic	NA	303485	ENSG00000188729	OSTN
chr3:190895925	intergenic	NA	303316	ENSG00000188729	OSTN
chr3:190896432	intergenic	NA	302809	ENSG00000188729	OSTN
chr3:190896528	intergenic	NA	302713	ENSG00000188729	OSTN
chr3:190898469	intergenic	NA	300772	ENSG00000188729	OSTN
chr3:190898987	intergenic	NA	300254	ENSG00000188729	OSTN
chr3:190899661	intergenic	NA	299580	ENSG00000188729	OSTN
chr3:190899866	intergenic	NA	299375	ENSG00000188729	OSTN
chr3:190900064	intergenic	NA	299177	ENSG00000188729	OSTN
chr3:190900186	intergenic	NA	299055	ENSG00000188729	OSTN
chr3:190900538	intergenic	NA	298703	ENSG00000188729	OSTN
chr3:190901148	intergenic	NA	298093	ENSG00000188729	OSTN
chr3:190901718	intergenic	NA	297523	ENSG00000188729	OSTN
chr3:190901854	intergenic	NA	297387	ENSG00000188729	OSTN
chr3:190902357	intergenic	NA	296884	ENSG00000188729	OSTN
chr3:190902585	intergenic	NA	296656	ENSG00000188729	OSTN
chr3:190903230	intergenic	NA	296011	ENSG00000188729	OSTN
chr3:190905129	intergenic	NA	294112	ENSG00000188729	OSTN
chr3:190905347	intergenic	NA	293894	ENSG00000188729	OSTN
chr3:190905579	intergenic	NA	293662	ENSG00000188729	OSTN
chr3:190906009	intergenic	NA	293232	ENSG00000188729	OSTN
chr3:190906914	intergenic	NA	292327	ENSG00000188729	OSTN
chr3:190908675	intergenic	NA	290566	ENSG00000188729	OSTN
chr3:190909223	intergenic	NA	290018	ENSG00000188729	OSTN
chr3:190909443	intergenic	NA	289798	ENSG00000188729	OSTN
chr3:190911596	intergenic	NA	287645	ENSG00000188729	OSTN
chr3:190912186	intergenic	NA	287055	ENSG00000188729	OSTN
chr3:190912289	intergenic	NA	286952	ENSG00000188729	OSTN
chr3:190914192	intergenic	NA	285049	ENSG00000188729	OSTN
chr3:190914223	intergenic	NA	285018	ENSG00000188729	OSTN
chr3:190914986	intergenic	NA	284255	ENSG00000188729	OSTN
chr3:190916229	intergenic	NA	283012	ENSG00000188729	OSTN
chr3:190916536	intergenic	NA	282705	ENSG00000188729	OSTN
chr3:190917632	intergenic	NA	281609	ENSG00000188729	OSTN
chr3:190917903	intergenic	NA	281337	ENSG00000188729	OSTN
chr3:190918641	intergenic	NA	280600	ENSG00000188729	OSTN
chr3:190918960	intergenic	NA	280281	ENSG00000188729	OSTN
chr3:190920044	intergenic	NA	279197	ENSG00000188729	OSTN
chr3:190920264	intergenic	NA	278977	ENSG00000188729	OSTN
chr3:190920394	intergenic	NA	278847	ENSG00000188729	OSTN
chr3:190920500	intergenic	NA	278741	ENSG00000188729	OSTN
chr3:190920632	intergenic	NA	278609	ENSG00000188729	OSTN
chr3:190920735	intergenic	NA	278506	ENSG00000188729	OSTN
chr3:190920940	intergenic	NA	278301	ENSG00000188729	OSTN
chr3:190921029	intergenic	NA	278212	ENSG00000188729	OSTN
chr3:190921062	intergenic	NA	278179	ENSG00000188729	OSTN
chr3:190921537	intergenic	NA	277704	ENSG00000188729	OSTN
chr3:190922332	intergenic	NA	276909	ENSG00000188729	OSTN
chr3:190922345	intergenic	NA	276896	ENSG00000188729	OSTN
chr3:190922366	intergenic	NA	276875	ENSG00000188729	OSTN
chr3:190922368	intergenic	NA	276872	ENSG00000188729	OSTN
chr3:190922568	intergenic	NA	276673	ENSG00000188729	OSTN
chr3:190922657	intergenic	NA	276584	ENSG00000188729	OSTN
chr3:190922664	intergenic	NA	276577	ENSG00000188729	OSTN
chr3:190922666	intergenic	NA	276575	ENSG00000188729	OSTN
chr3:190922667	intergenic	NA	276574	ENSG00000188729	OSTN
chr3:190922693	intergenic	NA	276548	ENSG00000188729	OSTN
chr3:190922696	intergenic	NA	276545	ENSG00000188729	OSTN
chr3:190922816	intergenic	NA	276425	ENSG00000188729	OSTN
chr3:190922827	intergenic	NA	276414	ENSG00000188729	OSTN
chr3:190922829	intergenic	NA	276412	ENSG00000188729	OSTN
chr3:190922845	intergenic	NA	276396	ENSG00000188729	OSTN
chr3:190922874	intergenic	NA	276367	ENSG00000188729	OSTN
chr3:190922907	intergenic	NA	276334	ENSG00000188729	OSTN
chr3:190922970	intergenic	NA	276271	ENSG00000188729	OSTN
chr3:190923037	intergenic	NA	276204	ENSG00000188729	OSTN
chr3:190923086	intergenic	NA	276155	ENSG00000188729	OSTN
chr3:190923092	intergenic	NA	276149	ENSG00000188729	OSTN
chr3:190923093	intergenic	NA	276148	ENSG00000188729	OSTN
chr3:190923147	intergenic	NA	276094	ENSG00000188729	OSTN
chr3:190923279	intergenic	NA	275962	ENSG00000188729	OSTN
chr3:190923320	intergenic	NA	275921	ENSG00000188729	OSTN
chr3:190923352	intergenic	NA	275889	ENSG00000188729	OSTN
chr3:190923560	intergenic	NA	275681	ENSG00000188729	OSTN
chr3:190923657	intergenic	NA	275584	ENSG00000188729	OSTN
chr3:190923667	intergenic	NA	275574	ENSG00000188729	OSTN
chr3:190923668	intergenic	NA	275573	ENSG00000188729	OSTN
chr3:190923684	intergenic	NA	275557	ENSG00000188729	OSTN
chr3:190923762	intergenic	NA	275479	ENSG00000188729	OSTN
chr3:190923893	intergenic	NA	275348	ENSG00000188729	OSTN
chr3:190923930	intergenic	NA	275311	ENSG00000188729	OSTN
chr3:190923938	intergenic	NA	275303	ENSG00000188729	OSTN
chr3:190924119	intergenic	NA	275122	ENSG00000188729	OSTN
chr3:190924225	intergenic	NA	275016	ENSG00000188729	OSTN
chr3:190924479	intergenic	NA	274762	ENSG00000188729	OSTN
chr3:190924561	intergenic	NA	274680	ENSG00000188729	OSTN
chr3:190924594	intergenic	NA	274647	ENSG00000188729	OSTN
chr3:190924602	intergenic	NA	274639	ENSG00000188729	OSTN
chr3:190924639	intergenic	NA	274602	ENSG00000188729	OSTN
chr3:190924715	intergenic	NA	274526	ENSG00000188729	OSTN
chr3:190924720	intergenic	NA	274521	ENSG00000188729	OSTN
chr3:190924730	intergenic	NA	274511	ENSG00000188729	OSTN
chr3:190924741	intergenic	NA	274500	ENSG00000188729	OSTN
chr3:190924756	intergenic	NA	274485	ENSG00000188729	OSTN
chr3:190924903	intergenic	NA	274338	ENSG00000188729	OSTN
chr3:190925048	intergenic	NA	274193	ENSG00000188729	OSTN
chr3:190925050	intergenic	NA	274191	ENSG00000188729	OSTN
chr3:190925111	intergenic	NA	274130	ENSG00000188729	OSTN
chr3:190925183	intergenic	NA	274058	ENSG00000188729	OSTN
chr3:190925231	intergenic	NA	274010	ENSG00000188729	OSTN
chr3:190925233	intergenic	NA	274008	ENSG00000188729	OSTN
chr3:190925236	intergenic	NA	274005	ENSG00000188729	OSTN
chr3:190925304	intergenic	NA	273937	ENSG00000188729	OSTN
chr3:190925404	intergenic	NA	273837	ENSG00000188729	OSTN
chr3:190925516	intergenic	NA	273725	ENSG00000188729	OSTN
chr3:190925569	intergenic	NA	273672	ENSG00000188729	OSTN
chr3:190926107	intergenic	NA	273134	ENSG00000188729	OSTN
chr3:190926581	intergenic	NA	272660	ENSG00000188729	OSTN
chr3:190926759	intergenic	NA	272482	ENSG00000188729	OSTN
chr3:190927039	intergenic	NA	272202	ENSG00000188729	OSTN
chr3:190928493	intergenic	NA	270747	ENSG00000188729	OSTN
chr3:190928678	intergenic	NA	270563	ENSG00000188729	OSTN
chr3:190928716	intergenic	NA	270525	ENSG00000188729	OSTN
chr3:190929398	intergenic	NA	269843	ENSG00000188729	OSTN
chr3:190929792	intergenic	NA	269449	ENSG00000188729	OSTN
chr3:190931076	intergenic	NA	268165	ENSG00000188729	OSTN
chr3:190931100	intergenic	NA	268141	ENSG00000188729	OSTN
chr3:190931232	intergenic	NA	268009	ENSG00000188729	OSTN
chr3:190932025	intergenic	NA	267216	ENSG00000188729	OSTN
chr3:190933037	intergenic	NA	266203	ENSG00000188729	OSTN
chr3:190933044	intergenic	NA	266197	ENSG00000188729	OSTN
chr3:190934539	intergenic	NA	264702	ENSG00000188729	OSTN
chr3:190935041	intergenic	NA	264200	ENSG00000188729	OSTN
chr3:190935217	intergenic	NA	264024	ENSG00000188729	OSTN
chr3:190936635	intergenic	NA	262606	ENSG00000188729	OSTN
chr3:190937659	intergenic	NA	261581	ENSG00000188729	OSTN
chr3:190937726	intergenic	NA	261515	ENSG00000188729	OSTN
chr3:190937968	intergenic	NA	261273	ENSG00000188729	OSTN
chr3:190937969	intergenic	NA	261272	ENSG00000188729	OSTN
chr3:190937970	intergenic	NA	261271	ENSG00000188729	OSTN
chr3:190937971	intergenic	NA	261270	ENSG00000188729	OSTN
chr3:190938355	intergenic	NA	260886	ENSG00000188729	OSTN
chr3:190938604	intergenic	NA	260637	ENSG00000188729	OSTN
chr3:190938735	intergenic	NA	260506	ENSG00000188729	OSTN
chr3:190939195	intergenic	NA	260046	ENSG00000188729	OSTN
chr3:190939305	intergenic	NA	259936	ENSG00000188729	OSTN
chr3:190939374	intergenic	NA	259867	ENSG00000188729	OSTN
chr3:190939571	intergenic	NA	259670	ENSG00000188729	OSTN
chr3:190939948	intergenic	NA	259293	ENSG00000188729	OSTN
chr3:190939952	intergenic	NA	259287	ENSG00000188729	OSTN
chr3:190940057	intergenic	NA	259184	ENSG00000188729	OSTN
chr3:190940106	intergenic	NA	259135	ENSG00000188729	OSTN
chr3:190940537	intergenic	NA	258704	ENSG00000188729	OSTN
chr3:190941175	intergenic	NA	258066	ENSG00000188729	OSTN
chr3:190941802	intergenic	NA	257439	ENSG00000188729	OSTN
chr3:190943048	intergenic	NA	256193	ENSG00000188729	OSTN
chr3:190943510	intergenic	NA	255730	ENSG00000188729	OSTN
chr3:190944125	intergenic	NA	255116	ENSG00000188729	OSTN
chr3:190944209	intergenic	NA	255032	ENSG00000188729	OSTN
chr3:190944420	intergenic	NA	254821	ENSG00000188729	OSTN
chr3:190944914	intergenic	NA	254327	ENSG00000188729	OSTN
chr3:190945332	intergenic	NA	253909	ENSG00000188729	OSTN
chr3:190945565	intergenic	NA	253676	ENSG00000188729	OSTN
chr3:190945768	intergenic	NA	253473	ENSG00000188729	OSTN
chr3:190945903	intergenic	NA	253337	ENSG00000188729	OSTN
chr3:190945935	intergenic	NA	253306	ENSG00000188729	OSTN
chr3:190946175	intergenic	NA	253066	ENSG00000188729	OSTN
chr3:190946284	intergenic	NA	252957	ENSG00000188729	OSTN
chr3:190946290	intergenic	NA	252951	ENSG00000188729	OSTN
chr3:190946375	intergenic	NA	252866	ENSG00000188729	OSTN
chr3:190946422	intergenic	NA	252819	ENSG00000188729	OSTN
chr3:190946739	intergenic	NA	252499	ENSG00000188729	OSTN
chr3:190946929	intergenic	NA	252312	ENSG00000188729	OSTN
chr3:190947085	intergenic	NA	252155	ENSG00000188729	OSTN
chr3:190947182	intergenic	NA	252059	ENSG00000188729	OSTN
chr3:190947259	intergenic	NA	251982	ENSG00000188729	OSTN
chr3:190947690	intergenic	NA	251551	ENSG00000188729	OSTN
chr3:190947706	intergenic	NA	251533	ENSG00000188729	OSTN
chr3:190947738	intergenic	NA	251503	ENSG00000188729	OSTN
chr3:190947825	intergenic	NA	251416	ENSG00000188729	OSTN
chr3:190948002	intergenic	NA	251239	ENSG00000188729	OSTN
chr3:190948387	intergenic	NA	250854	ENSG00000188729	OSTN
chr3:190948593	intergenic	NA	250648	ENSG00000188729	OSTN
chr3:190948656	intergenic	NA	250585	ENSG00000188729	OSTN
chr3:190948854	intergenic	NA	250387	ENSG00000188729	OSTN
chr3:190948945	intergenic	NA	250296	ENSG00000188729	OSTN
chr3:190949087	intergenic	NA	250154	ENSG00000188729	OSTN
chr3:190949761	intergenic	NA	249480	ENSG00000188729	OSTN
chr3:190949809	intergenic	NA	249432	ENSG00000188729	OSTN
chr3:190949853	intergenic	NA	249378	ENSG00000188729	OSTN
chr3:190950181	intergenic	NA	249060	ENSG00000188729	OSTN
chr3:190950343	intergenic	NA	248898	ENSG00000188729	OSTN
chr3:190950415	intergenic	NA	248826	ENSG00000188729	OSTN
chr3:190950588	intergenic	NA	248653	ENSG00000188729	OSTN
chr3:190950828	intergenic	NA	248413	ENSG00000188729	OSTN
chr3:190951060	intergenic	NA	248181	ENSG00000188729	OSTN
chr3:190951073	intergenic	NA	248168	ENSG00000188729	OSTN
chr3:190951284	intergenic	NA	247957	ENSG00000188729	OSTN
chr3:190951729	intergenic	NA	247512	ENSG00000188729	OSTN
chr3:190951775	intergenic	NA	247466	ENSG00000188729	OSTN
chr3:190951868	intergenic	NA	247373	ENSG00000188729	OSTN
chr3:190952019	intergenic	NA	247222	ENSG00000188729	OSTN
chr3:190952020	intergenic	NA	247221	ENSG00000188729	OSTN
chr3:190952021	intergenic	NA	247220	ENSG00000188729	OSTN
chr3:190952022	intergenic	NA	247219	ENSG00000188729	OSTN
chr3:190952255	intergenic	NA	246986	ENSG00000188729	OSTN
chr3:190952390	intergenic	NA	246851	ENSG00000188729	OSTN
chr3:190952426	intergenic	NA	246815	ENSG00000188729	OSTN
chr3:190952479	intergenic	NA	246762	ENSG00000188729	OSTN
chr3:190952581	intergenic	NA	246660	ENSG00000188729	OSTN
chr3:190952583	intergenic	NA	246658	ENSG00000188729	OSTN
chr3:190952709	intergenic	NA	246532	ENSG00000188729	OSTN
chr3:190952869	intergenic	NA	246372	ENSG00000188729	OSTN
chr3:190953006	intergenic	NA	246235	ENSG00000188729	OSTN
chr3:190953113	intergenic	NA	246128	ENSG00000188729	OSTN
chr3:190953188	intergenic	NA	246053	ENSG00000188729	OSTN
chr3:190953268	intergenic	NA	245973	ENSG00000188729	OSTN
chr3:190953316	intergenic	NA	245923	ENSG00000188729	OSTN
chr3:190953381	intergenic	NA	245860	ENSG00000188729	OSTN
chr3:190953436	intergenic	NA	245805	ENSG00000188729	OSTN
chr3:190953476	intergenic	NA	245765	ENSG00000188729	OSTN
chr3:190953539	intergenic	NA	245702	ENSG00000188729	OSTN
chr3:190954192	intergenic	NA	245049	ENSG00000188729	OSTN
chr3:190954298	intergenic	NA	244943	ENSG00000188729	OSTN
chr3:190954637	intergenic	NA	244603	ENSG00000188729	OSTN
chr3:190954996	intergenic	NA	244245	ENSG00000188729	OSTN
chr3:190955048	intergenic	NA	244193	ENSG00000188729	OSTN
chr3:190955338	intergenic	NA	243903	ENSG00000188729	OSTN
chr3:190955503	intergenic	NA	243738	ENSG00000188729	OSTN
chr3:190958167	intergenic	NA	241074	ENSG00000188729	OSTN
chr3:190958504	intergenic	NA	240737	ENSG00000188729	OSTN
chr3:190960649	intergenic	NA	238592	ENSG00000188729	OSTN
chr3:190960691	intergenic	NA	238549	ENSG00000188729	OSTN
chr3:190960954	intergenic	NA	238287	ENSG00000188729	OSTN
chr3:190962124	intergenic	NA	237117	ENSG00000188729	OSTN
chr7:2712518	exonic	synonymous SNV	0	ENSG00000174945	AMZ1
chr7:2718233	intergenic	NA	1704	ENSG00000174945	AMZ1
chr7:2718233	intergenic	NA	9879	ENSG00000146535	GNA12
chr7:2718304	intergenic	NA	1775	ENSG00000174945	AMZ1
chr7:2718304	intergenic	NA	9808	ENSG00000146535	GNA12
chr7:2718675	intergenic	NA	2146	ENSG00000174945	AMZ1
chr7:2718675	intergenic	NA	9437	ENSG00000146535	GNA12
chr7:2718707	intergenic	NA	2178	ENSG00000174945	AMZ1
chr7:2718707	intergenic	NA	9405	ENSG00000146535	GNA12
chr7:2719301	intergenic	NA	2772	ENSG00000174945	AMZ1
chr7:2719301	intergenic	NA	8811	ENSG00000146535	GNA12
chr7:2719348	intergenic	NA	2819	ENSG00000174945	AMZ1
chr7:2719348	intergenic	NA	8764	ENSG00000146535	GNA12
chr7:2719368	intergenic	NA	2839	ENSG00000174945	AMZ1
chr7:2719368	intergenic	NA	8744	ENSG00000146535	GNA12
chr7:2719665	intergenic	NA	3136	ENSG00000174945	AMZ1
chr7:2719665	intergenic	NA	8447	ENSG00000146535	GNA12
chr7:2719839	intergenic	NA	3310	ENSG00000174945	AMZ1
chr7:2719839	intergenic	NA	8273	ENSG00000146535	GNA12
chr7:2720161	intergenic	NA	3632	ENSG00000174945	AMZ1
chr7:2720161	intergenic	NA	7951	ENSG00000146535	GNA12
chr7:2720490	intergenic	NA	3961	ENSG00000174945	AMZ1
chr7:2720490	intergenic	NA	7622	ENSG00000146535	GNA12
chr7:2720704	intergenic	NA	4175	ENSG00000174945	AMZ1
chr7:2720704	intergenic	NA	7408	ENSG00000146535	GNA12
chr7:2720975	intergenic	NA	4446	ENSG00000174945	AMZ1
chr7:2720975	intergenic	NA	7137	ENSG00000146535	GNA12
chr7:2721301	intergenic	NA	4772	ENSG00000174945	AMZ1
chr7:2721301	intergenic	NA	6811	ENSG00000146535	GNA12
chr7:2721543	intergenic	NA	5014	ENSG00000174945	AMZ1
chr7:2721543	intergenic	NA	6569	ENSG00000146535	GNA12
chr7:2721715	intergenic	NA	5186	ENSG00000174945	AMZ1
chr7:2721715	intergenic	NA	6396	ENSG00000146535	GNA12
chr7:2722492	intergenic	NA	5963	ENSG00000174945	AMZ1
chr7:2722492	intergenic	NA	5620	ENSG00000146535	GNA12
chr7:2722752	intergenic	NA	6223	ENSG00000174945	AMZ1
chr7:2722752	intergenic	NA	5360	ENSG00000146535	GNA12
chr7:2723130	intergenic	NA	6601	ENSG00000174945	AMZ1
chr7:2723130	intergenic	NA	4979	ENSG00000146535	GNA12
chr7:2723468	intergenic	NA	6939	ENSG00000174945	AMZ1
chr7:2723468	intergenic	NA	4644	ENSG00000146535	GNA12
chr7:2724496	intergenic	NA	7967	ENSG00000174945	AMZ1
chr7:2724496	intergenic	NA	3616	ENSG00000146535	GNA12
chr7:2724982	intergenic	NA	8453	ENSG00000174945	AMZ1
chr7:2724982	intergenic	NA	3130	ENSG00000146535	GNA12
chr7:2726749	intergenic	NA	10220	ENSG00000174945	AMZ1
chr7:2726749	intergenic	NA	1363	ENSG00000146535	GNA12
chr7:2732797	intronic	NA	0	ENSG00000146535	GNA12
chr7:2735908	intronic	NA	0	ENSG00000146535	GNA12
chr7:2738191	intronic	NA	0	ENSG00000146535	GNA12
chr7:2738283	intronic	NA	0	ENSG00000146535	GNA12
chr7:2742258	intronic	NA	0	ENSG00000146535	GNA12
chr7:2743672	intronic	NA	0	ENSG00000146535	GNA12
chr7:2743704	intronic	NA	0	ENSG00000146535	GNA12
chr7:2744181	intronic	NA	0	ENSG00000146535	GNA12
chr7:2749278	intronic	NA	0	ENSG00000146535	GNA12
chr7:2750246	intronic	NA	0	ENSG00000146535	GNA12
chr7:2751051	intronic	NA	0	ENSG00000146535	GNA12
chr7:2751399	intronic	NA	0	ENSG00000146535	GNA12
chr7:2756248	intronic	NA	0	ENSG00000146535	GNA12
chr7:2756323	intronic	NA	0	ENSG00000146535	GNA12
chr7:2757129	intronic	NA	0	ENSG00000146535	GNA12
chr7:2757633	intronic	NA	0	ENSG00000146535	GNA12
chr7:2758660	intronic	NA	0	ENSG00000146535	GNA12
chr7:2759097	intronic	NA	0	ENSG00000146535	GNA12
chr7:2760887	intronic	NA	0	ENSG00000146535	GNA12
chr7:2761908	intronic	NA	0	ENSG00000146535	GNA12
chr7:2762169	intronic	NA	0	ENSG00000146535	GNA12
chr7:2762363	intronic	NA	0	ENSG00000146535	GNA12
chr7:2762888	exonic	nonsynonymous SNV	0	ENSG00000146535	GNA12
chr7:2763309	intronic	NA	0	ENSG00000146535	GNA12
chr7:2763403	intronic	NA	0	ENSG00000146535	GNA12
chr7:2763876	intronic	NA	0	ENSG00000146535	GNA12
chr7:2764249	intronic	NA	0	ENSG00000146535	GNA12
chr7:2765875	intronic	NA	0	ENSG00000146535	GNA12
chr7:2767614	intronic	NA	0	ENSG00000146535	GNA12
chr7:2769098	intronic	NA	0	ENSG00000146535	GNA12
chr7:2771112	intronic	NA	0	ENSG00000146535	GNA12
chr7:2772998	intronic	NA	0	ENSG00000146535	GNA12
chr7:2776956	intronic	NA	0	ENSG00000146535	GNA12
chr7:2777821	intronic	NA	0	ENSG00000146535	GNA12
chr7:2780093	intronic	NA	0	ENSG00000146535	GNA12
chr7:2783352	intronic	NA	0	ENSG00000146535	GNA12
chr7:2783842	intronic	NA	0	ENSG00000146535	GNA12
chr7:2788152	intronic	NA	0	ENSG00000146535	GNA12
chr7:2797214	intronic	NA	0	ENSG00000146535	GNA12
chr7:2801530	intronic	NA	0	ENSG00000146535	GNA12
chr7:2807260	intronic	NA	0	ENSG00000146535	GNA12
chr7:2818242	intronic	NA	0	ENSG00000146535	GNA12
chr7:2820213	intronic	NA	0	ENSG00000146535	GNA12
chr7:2822908	intronic	NA	0	ENSG00000146535	GNA12
chr7:2823272	intronic	NA	0	ENSG00000146535	GNA12
chr7:2823809	intronic	NA	0	ENSG00000146535	GNA12
chr7:2823940	intronic	NA	0	ENSG00000146535	GNA12
chr7:2824952	intronic	NA	0	ENSG00000146535	GNA12
chr7:2825072	intronic	NA	0	ENSG00000146535	GNA12
chr7:2827923	intronic	NA	0	ENSG00000146535	GNA12
chr7:2829888	intronic	NA	0	ENSG00000146535	GNA12
chr7:2830351	intronic	NA	0	ENSG00000146535	GNA12
chr7:2830820	intronic	NA	0	ENSG00000146535	GNA12
chr7:2830953	intronic	NA	0	ENSG00000146535	GNA12
chr7:2831453	intronic	NA	0	ENSG00000146535	GNA12
chr7:2831683	intronic	NA	0	ENSG00000146535	GNA12
chr7:2832599	intronic	NA	0	ENSG00000146535	GNA12
chr7:2832812	intronic	NA	0	ENSG00000146535	GNA12
chr7:2833502	intronic	NA	0	ENSG00000146535	GNA12
chr7:2833600	intronic	NA	0	ENSG00000146535	GNA12
chr7:2833613	intronic	NA	0	ENSG00000146535	GNA12
chr7:2833739	intronic	NA	0	ENSG00000146535	GNA12
chr7:2834014	intronic	NA	0	ENSG00000146535	GNA12
chr7:2834129	intronic	NA	0	ENSG00000146535	GNA12
chr7:2834906	intronic	NA	0	ENSG00000146535	GNA12
chr7:2834967	intronic	NA	0	ENSG00000146535	GNA12
chr7:2835786	ncRNA_exonic	NA	0	ENSG00000231357	AC006028.11
chr7:2835936	ncRNA_exonic	NA	0	ENSG00000231357	AC006028.11
chr7:2838280	intronic	NA	0	ENSG00000146535	GNA12
chr7:2838469	intronic	NA	0	ENSG00000146535	GNA12
chr7:2838876	intronic	NA	0	ENSG00000146535	GNA12
chr7:2839073	intronic	NA	0	ENSG00000146535	GNA12
chr7:2839242	intronic	NA	0	ENSG00000146535	GNA12
chr7:2842105	intronic	NA	0	ENSG00000146535	GNA12
chr7:2842283	intronic	NA	0	ENSG00000146535	GNA12
chr7:2842787	intronic	NA	0	ENSG00000146535	GNA12
chr7:2842987	intronic	NA	0	ENSG00000146535	GNA12
chr7:2843370	intronic	NA	0	ENSG00000146535	GNA12
chr7:2843372	intronic	NA	0	ENSG00000146535	GNA12
chr7:2843437	intronic	NA	0	ENSG00000146535	GNA12
chr7:2844482	upstream	NA	0	ENSG00000146535	GNA12
chr7:2844649	upstream	NA	0	ENSG00000146535	GNA12
chr7:2844799	upstream	NA	0	ENSG00000146535	GNA12
chr7:2845455	intergenic	NA	1131	ENSG00000146535	GNA12
chr7:2845455	intergenic	NA	60686	ENSG00000198286	CARD11
chr7:2845489	intergenic	NA	1165	ENSG00000146535	GNA12
chr7:2845489	intergenic	NA	60652	ENSG00000198286	CARD11
chr7:2845640	intergenic	NA	1316	ENSG00000146535	GNA12
chr7:2845640	intergenic	NA	60501	ENSG00000198286	CARD11
chr7:2846090	intergenic	NA	1766	ENSG00000146535	GNA12
chr7:2846090	intergenic	NA	60051	ENSG00000198286	CARD11
chr7:2846491	intergenic	NA	2167	ENSG00000146535	GNA12
chr7:2846491	intergenic	NA	59650	ENSG00000198286	CARD11
chr7:2846632	intergenic	NA	2308	ENSG00000146535	GNA12
chr7:2846632	intergenic	NA	59509	ENSG00000198286	CARD11
chr7:2846636	intergenic	NA	2312	ENSG00000146535	GNA12
chr7:2846636	intergenic	NA	59505	ENSG00000198286	CARD11
chr7:2846642	intergenic	NA	2318	ENSG00000146535	GNA12
chr7:2846642	intergenic	NA	59499	ENSG00000198286	CARD11
chr7:2846925	intergenic	NA	2601	ENSG00000146535	GNA12
chr7:2846925	intergenic	NA	59216	ENSG00000198286	CARD11
chr7:2846942	intergenic	NA	2618	ENSG00000146535	GNA12
chr7:2846942	intergenic	NA	59199	ENSG00000198286	CARD11
chr7:2847114	intergenic	NA	2790	ENSG00000146535	GNA12
chr7:2847114	intergenic	NA	59027	ENSG00000198286	CARD11
chr7:2847239	intergenic	NA	2915	ENSG00000146535	GNA12
chr7:2847239	intergenic	NA	58902	ENSG00000198286	CARD11
chr7:2847561	intergenic	NA	3237	ENSG00000146535	GNA12
chr7:2847561	intergenic	NA	58580	ENSG00000198286	CARD11
chr7:2847650	intergenic	NA	3326	ENSG00000146535	GNA12
chr7:2847650	intergenic	NA	58491	ENSG00000198286	CARD11
chr7:2847716	intergenic	NA	3392	ENSG00000146535	GNA12
chr7:2847716	intergenic	NA	58425	ENSG00000198286	CARD11
chr7:2848423	intergenic	NA	4099	ENSG00000146535	GNA12
chr7:2848423	intergenic	NA	57718	ENSG00000198286	CARD11
chr7:2849400	intergenic	NA	5076	ENSG00000146535	GNA12
chr7:2849400	intergenic	NA	56741	ENSG00000198286	CARD11
chr7:2850311	intergenic	NA	5987	ENSG00000146535	GNA12
chr7:2850311	intergenic	NA	55824	ENSG00000198286	CARD11
chr7:2850822	intergenic	NA	6498	ENSG00000146535	GNA12
chr7:2850822	intergenic	NA	55319	ENSG00000198286	CARD11
chr7:2851140	intergenic	NA	6816	ENSG00000146535	GNA12
chr7:2851140	intergenic	NA	55001	ENSG00000198286	CARD11
chr7:2851182	intergenic	NA	6858	ENSG00000146535	GNA12
chr7:2851182	intergenic	NA	54953	ENSG00000198286	CARD11
chr7:2852188	intergenic	NA	7864	ENSG00000146535	GNA12
chr7:2852188	intergenic	NA	53953	ENSG00000198286	CARD11
chr7:2852727	intergenic	NA	8403	ENSG00000146535	GNA12
chr7:2852727	intergenic	NA	53414	ENSG00000198286	CARD11
chr7:2852750	intergenic	NA	8426	ENSG00000146535	GNA12
chr7:2852750	intergenic	NA	53391	ENSG00000198286	CARD11
chr7:2853170	intergenic	NA	8846	ENSG00000146535	GNA12
chr7:2853170	intergenic	NA	52971	ENSG00000198286	CARD11
chr7:2853338	intergenic	NA	9014	ENSG00000146535	GNA12
chr7:2853338	intergenic	NA	52803	ENSG00000198286	CARD11
chr7:2853806	intergenic	NA	9482	ENSG00000146535	GNA12
chr7:2853806	intergenic	NA	52335	ENSG00000198286	CARD11
chr7:2854142	intergenic	NA	9818	ENSG00000146535	GNA12
chr7:2854142	intergenic	NA	51999	ENSG00000198286	CARD11
chr7:2854800	intergenic	NA	10476	ENSG00000146535	GNA12
chr7:2854800	intergenic	NA	51341	ENSG00000198286	CARD11
chr7:2855435	intergenic	NA	11111	ENSG00000146535	GNA12
chr7:2855435	intergenic	NA	50704	ENSG00000198286	CARD11
chr7:2856150	intergenic	NA	11826	ENSG00000146535	GNA12
chr7:2856150	intergenic	NA	49991	ENSG00000198286	CARD11
chr7:2858138	intergenic	NA	13814	ENSG00000146535	GNA12
chr7:2858138	intergenic	NA	48003	ENSG00000198286	CARD11
chr7:2858165	intergenic	NA	13841	ENSG00000146535	GNA12
chr7:2858165	intergenic	NA	47976	ENSG00000198286	CARD11
chr7:2860675	intergenic	NA	16351	ENSG00000146535	GNA12
chr7:2860675	intergenic	NA	45466	ENSG00000198286	CARD11
chr7:2863256	intergenic	NA	18932	ENSG00000146535	GNA12
chr7:2863256	intergenic	NA	42885	ENSG00000198286	CARD11
chr9:2196566	intergenic	NA	2942	ENSG00000080503	SMARCA2
chr9:2196566	intergenic	NA	32397	ENSG00000264615	RN7SL592P
chr9:2197987	intergenic	NA	4363	ENSG00000080503	SMARCA2
chr9:2197987	intergenic	NA	30976	ENSG00000264615	RN7SL592P
chr9:2198033	intergenic	NA	4409	ENSG00000080503	SMARCA2
chr9:2198033	intergenic	NA	30930	ENSG00000264615	RN7SL592P
chr9:2198340	intergenic	NA	4716	ENSG00000080503	SMARCA2
chr9:2198340	intergenic	NA	30623	ENSG00000264615	RN7SL592P
chr9:2198627	intergenic	NA	5003	ENSG00000080503	SMARCA2
chr9:2198627	intergenic	NA	30336	ENSG00000264615	RN7SL592P
chr9:2200576	intergenic	NA	6952	ENSG00000080503	SMARCA2
chr9:2200576	intergenic	NA	28387	ENSG00000264615	RN7SL592P
chr9:2201555	intergenic	NA	7931	ENSG00000080503	SMARCA2
chr9:2201555	intergenic	NA	27408	ENSG00000264615	RN7SL592P
