# Supplementary material for: GWAS meta-analysis of cerebrospinal fluid Alzheimer’s biomarkers reveals loci regulating lipids, brain volume and autophagy
Source: Nat Commun. 2026 Apr 21;17:7385. doi: 10.1038/s41467-026-71682-8 (PMC13402690; doi:10.1038/s41467-026-71682-8)
Supplement: Supplementary file 16 — Supplementary Data 13 [file 41467_2026_71682_MOESM16_ESM.xlsx]

## Sheet: Supplementary Data 13
Supplementary Data 13: Trans Colocalization results of top chromosome 16 variant with CSF pQTL resources
PP.H0.abf	PP.H1.abf	PP.H2.abf	PP.H3.abf	PP.H4.abf	Tissue	SomaID	Symbol	Locus
1.19502e-12	0.000177506	2.76018e-10	0.0400395	0.959783	CSF-Trans	X6379.62	ADAMTSL2	chr16_87199910
3.24665e-13	4.82253e-05	3.34904e-10	0.0487949	0.951157	CSF-Trans	X20578.10	ADGRL3	chr16_87199910
1.2402e-13	1.84217e-05	7.60351e-11	0.0103044	0.989677	CSF-Trans	X20445.29	AP1AR	chr16_87199910
1.74673e-13	2.59456e-05	3.58791e-10	0.0523466	0.947627	CSF-Trans	X7218.87	ATP1B2	chr16_87199910
7.91845e-12	0.00117619	9.47802e-10	0.139926	0.858898	CSF-Trans	X21955.36	BAG6	chr16_87199910
2.2411e-12	0.000332889	6.961e-10	0.1025	0.897167	CSF-Trans	X23200.25	C1QTNF4	chr16_87199910
5.37537e-14	7.98448e-06	1.46243e-10	0.0207434	0.979249	CSF-Trans	X25964.12	C1QTNF4	chr16_87199910
4.91558e-14	7.30151e-06	1.09421e-10	0.0152684	0.984724	CSF-Trans	X13666.222	CA10	chr16_87199910
1.44645e-14	2.14853e-06	9.75713e-11	0.0135066	0.986491	CSF-Trans	X3289.19	CA10	chr16_87199910
1.93594e-13	2.87561e-05	9.66678e-11	0.0133723	0.986599	CSF-Trans	X3177.49	CA4	chr16_87199910
1.13287e-13	1.68275e-05	1.2662e-10	0.0178258	0.982157	CSF-Trans	X16907.3	CADM2	chr16_87199910
2.03652e-13	3.02502e-05	1.57885e-10	0.0224745	0.977495	CSF-Trans	X9313.27	CBLN1	chr16_87199910
7.87532e-13	0.000116979	2.9867e-10	0.0434074	0.956476	CSF-Trans	X21887.2	CBLN2	chr16_87199910
5.72161e-13	8.49879e-05	4.84924e-10	0.0711009	0.928814	CSF-Trans	X15491.20	CD248	chr16_87199910
1.49041e-11	0.00221384	1.27655e-09	0.188807	0.808979	CSF-Trans	X16320.139	CD320	chr16_87199910
6.72157e-13	9.9841e-05	2.17459e-10	0.0313324	0.968568	CSF-Trans	X2711.6	CNTFR	chr16_87199910
5.02807e-13	7.46861e-05	1.85327e-10	0.0265547	0.973371	CSF-Trans	X20586.18	CNTN3	chr16_87199910
2.05813e-13	3.05711e-05	2.37659e-10	0.0343358	0.965634	CSF-Trans	X11150.3	COL6A1	chr16_87199910	**results presented based on Tau summary stats but highly correlated with pTau
1.38946e-12	0.000206388	2.58219e-10	0.037393	0.962401	CSF-Trans	X15321.8	CPLX2	chr16_87199910
1.67803e-12	0.000249252	4.73452e-10	0.0693954	0.930355	CSF-Trans	X17161.1	DDOST	chr16_87199910
1.81388e-12	0.000269431	4.74295e-10	0.0695207	0.93021	CSF-Trans	X8053.16	DNAJB14	chr16_87199910
1.67516e-12	0.000248826	8.06603e-10	0.118931	0.880821	CSF-Trans	X20942.4	DNAJB8	chr16_87199910
5.48086e-12	0.000814117	9.77401e-10	0.144327	0.854859	CSF-Trans	X24669.12	DNAJC5B	chr16_87199910
4.07248e-13	6.04919e-05	1.90137e-10	0.0272699	0.97267	CSF-Trans	X24435.1	DNM1	chr16_87199910
6.31868e-15	9.38566e-07	2.47366e-10	0.0357791	0.96422	CSF-Trans	X10801.11	EFNA2	chr16_87199910
1.08078e-13	1.60537e-05	2.46524e-10	0.0356539	0.96433	CSF-Trans	X14124.6	EFNA2	chr16_87199910
1.45382e-13	2.15949e-05	2.32095e-10	0.0335086	0.96647	CSF-Trans	X14153.8	EFNA3	chr16_87199910
1.31677e-13	1.9559e-05	3.43719e-10	0.0501055	0.949875	CSF-Trans	X5759.10	EFNA3	chr16_87199910
7.30878e-15	1.08563e-06	2.33743e-10	0.0337536	0.966245	CSF-Trans	X2615.60	EFNA5	chr16_87199910
1.59753e-13	2.37294e-05	1.1893e-10	0.0166824	0.983294	CSF-Trans	X14131.37	EFNB2	chr16_87199910
8.5683e-15	1.27272e-06	1.61267e-10	0.0229773	0.977021	CSF-Trans	X10339.48	ENO2	chr16_87199910
2.51363e-13	3.7337e-05	9.23332e-11	0.0127278	0.987235	CSF-Trans	X9040.144	EPDR1	chr16_87199910
5.58044e-13	8.2891e-05	4.73074e-10	0.069339	0.930578	CSF-Trans	X21661.82	FAM20C	chr16_87199910
1.01153e-13	1.50252e-05	1.10436e-10	0.0154193	0.984566	CSF-Trans	X9981.18	FAM234B	chr16_87199910
3.6339e-13	5.39773e-05	1.77883e-10	0.025448	0.974498	CSF-Trans	X13123.3	FLRT3	chr16_87199910
1.34348e-12	0.000199559	2.68921e-10	0.0389843	0.960816	CSF-Trans	X8231.122	FLT1	chr16_87199910
2.50466e-14	3.72038e-06	8.49601e-11	0.0116315	0.988365	CSF-Trans	X9350.3	FSTL4	chr16_87199910
4.81469e-14	7.15166e-06	1.17265e-10	0.0164347	0.983558	CSF-Trans	X18233.10	GOT2	chr16_87199910
9.65688e-14	1.43442e-05	1.35062e-10	0.0190809	0.980905	CSF-Trans	X23903.3	GOT2	chr16_87199910
2.47669e-15	3.67883e-07	7.13789e-11	0.00961212	0.990388	CSF-Trans	X24902.84	GPHN	chr16_87199910
1.07274e-11	0.00159342	6.9387e-10	0.10217	0.896237	CSF-Trans	X15526.33	GSS	chr16_87199910
2.24818e-12	0.000333941	1.10072e-09	0.162661	0.837005	CSF-Trans	X18896.23	HS6ST3	chr16_87199910
2.28353e-13	3.39192e-05	2.71264e-10	0.0393324	0.960634	CSF-Trans	X21497.32	HYOU1	chr16_87199910
7.96189e-14	1.18265e-05	1.37303e-10	0.0194142	0.980574	CSF-Trans	X9180.6	IFNGR2	chr16_87199910
2.46231e-13	3.65748e-05	1.03243e-10	0.0143499	0.985614	CSF-Trans	X6984.6	IGSF8	chr16_87199910
2.154e-13	3.19951e-05	2.50967e-10	0.0363146	0.963653	CSF-Trans	X2620.4	IL6ST	chr16_87199910
5.52293e-14	8.20367e-06	1.78849e-10	0.0255916	0.9744	CSF-Trans	X25444.29	INPP5A	chr16_87199910
9.62652e-14	1.42991e-05	1.01397e-10	0.0140754	0.98591	CSF-Trans	X17331.138	KREMEN1	chr16_87199910
5.5918e-14	8.30597e-06	1.2118e-10	0.0170169	0.982975	CSF-Trans	X6512.68	KREMEN1	chr16_87199910
4.54001e-13	6.74366e-05	1.72359e-10	0.0246267	0.975306	CSF-Trans	X7200.4	LRFN2	chr16_87199910
2.61118e-14	3.87861e-06	1.47981e-10	0.0210019	0.978994	CSF-Trans	X21696.80	LRFN4	chr16_87199910
6.04304e-13	8.97622e-05	2.97395e-10	0.0432179	0.956692	CSF-Trans	X15472.16	LRP11	chr16_87199910
9.32028e-14	1.38442e-05	1.16047e-10	0.0162537	0.983732	CSF-Trans	X21690.31	LRRC4	chr16_87199910
5.55496e-13	8.25124e-05	1.62781e-10	0.0232025	0.976715	CSF-Trans	X12649.80	MDH2	chr16_87199910
4.69768e-14	6.97786e-06	7.79219e-11	0.010585	0.989408	CSF-Trans	X15534.26	MDH2	chr16_87199910
2.62718e-13	3.90237e-05	1.55901e-10	0.0221795	0.977782	CSF-Trans	X15573.110	NCAN	chr16_87199910
1.65832e-13	2.46325e-05	1.28617e-10	0.0181226	0.981853	CSF-Trans	X18312.68	NDRG3	chr16_87199910
6.23139e-13	9.25601e-05	4.62022e-10	0.0676958	0.932212	CSF-Trans	X20584.4	NECTIN1	chr16_87199910
2.23979e-13	3.32694e-05	1.19534e-10	0.0167722	0.983195	CSF-Trans	X15620.4	NLGN1	chr16_87199910
2.39715e-13	3.56068e-05	1.4751e-10	0.0209319	0.979033	CSF-Trans	X23000.22	NLGN1	chr16_87199910
2.17739e-13	3.23426e-05	8.03526e-11	0.0109464	0.989021	CSF-Trans	X21710.16	NLGN4Y	chr16_87199910
1.48817e-13	2.21051e-05	1.47492e-10	0.0209292	0.979049	CSF-Trans	X7194.36	NPTN	chr16_87199910
1.75102e-13	2.60093e-05	1.87776e-10	0.0269188	0.973055	CSF-Trans	X2658.27	NTRK3	chr16_87199910
2.74857e-13	4.08268e-05	1.02823e-10	0.0142875	0.985672	CSF-Trans	X9511.61	NXPH2	chr16_87199910
1.71951e-13	2.55413e-05	2.30026e-10	0.0332009	0.966774	CSF-Trans	X5703.26	OLFM1	chr16_87199910
6.89666e-13	0.000102442	2.75652e-10	0.039985	0.959913	CSF-Trans	X15622.13	OPCML	chr16_87199910
2.69014e-13	3.99589e-05	2.03086e-10	0.0291953	0.970765	CSF-Trans	X5634.39	POFUT1	chr16_87199910
2.92862e-13	4.35013e-05	1.06033e-10	0.0147647	0.985192	CSF-Trans	X19295.32	PPP1CC	chr16_87199910
1.12271e-12	0.000166766	2.32445e-10	0.0335607	0.966273	CSF-Trans	X23929.159	PRRT2	chr16_87199910
2.08006e-12	0.000308969	3.29958e-10	0.0480597	0.951631	CSF-Trans	X6361.49	PTPRR	chr16_87199910
6.90055e-14	1.025e-05	4.08661e-10	0.0597616	0.940228	CSF-Trans	X14283.12	RAB14	chr16_87199910
3.84017e-13	5.70412e-05	2.06666e-10	0.0297276	0.970215	CSF-Trans	X20934.13	RAB24	chr16_87199910
2.02207e-13	3.00355e-05	3.25783e-10	0.0474387	0.952531	CSF-Trans	X20526.3	RAET1L	chr16_87199910
4.05062e-13	6.01672e-05	1.49222e-10	0.0211864	0.978753	CSF-Trans	X5740.17	ROBO1	chr16_87199910
2.12063e-15	3.14995e-07	2.42828e-10	0.0351044	0.964895	CSF-Trans	X5105.2	RTN4R	chr16_87199910
5.81572e-13	8.63857e-05	1.73789e-10	0.0248393	0.975074	CSF-Trans	X8353.15	SCN2B	chr16_87199910
2.04721e-12	0.00030409	9.55318e-10	0.141043	0.858653	CSF-Trans	X16915.153	SEMA4A	chr16_87199910
1.14793e-13	1.70512e-05	1.50568e-10	0.0213865	0.978596	CSF-Trans	X5121.3	SEMA6B	chr16_87199910
1.42902e-13	2.12265e-05	1.44695e-10	0.0205133	0.979465	CSF-Trans	X7139.14	SLITRK4	chr16_87199910
5.67809e-12	0.000843414	4.11046e-10	0.060117	0.93904	CSF-Trans	X19553.14	STX1A	chr16_87199910
1.57851e-13	2.34469e-05	1.22925e-10	0.0172764	0.9827	CSF-Trans	X18308.30	STXBP6	chr16_87199910
9.95301e-13	0.00014784	2.58207e-10	0.0373911	0.962461	CSF-Trans	X21328.2	SYT1	chr16_87199910
5.51924e-13	8.19818e-05	1.51425e-10	0.021514	0.978404	CSF-Trans	X2611.72	TYRO3	chr16_87199910
8.45534e-13	0.000125594	1.9147e-10	0.0274683	0.972406	CSF-Trans	X20941.7	UBL3	chr16_87199910
2.47804e-12	0.000368084	1.27381e-09	0.188399	0.811233	CSF-Trans	X19121.3	UBQLN2	chr16_87199910
1.93006e-13	2.86688e-05	5.46478e-10	0.0802532	0.919718	CSF-Trans	X22583.47	ULBP2	chr16_87199910
1.9518e-12	0.000289917	1.10568e-09	0.163399	0.836311	CSF-Trans	X23038.63	UNC5B	chr16_87199910
3.8389e-13	5.70223e-05	1.84337e-10	0.0264076	0.973535	CSF-Trans	X15308.108	VWC2	chr16_87199910
