# Supplementary material for: GWAS meta-analysis of cerebrospinal fluid Alzheimer’s biomarkers reveals loci regulating lipids, brain volume and autophagy
Source: Nat Commun. 2026 Apr 21;17:7385. doi: 10.1038/s41467-026-71682-8 (PMC13402690; doi:10.1038/s41467-026-71682-8)
Supplement: Supplementary file 17 — Supplementary Data 14 [file 41467_2026_71682_MOESM17_ESM.xlsx]

## Sheet: Supplementary Data 14
Supplementary Data 14: Colocalization results of top variants with AD risk GWAS
nsnps	PP.H0.abf	PP.H1.abf	PP.H2.abf	PP.H3.abf	PP.H4.abf	Locus_CHR	Locus_BP	Phenotype
4581	2.01791e-31	7.39678e-29	3.66393e-05	0.0127691	0.987194	chr1	207625371	Ab42
5625	1.19889e-87	1.27231e-85	6.63677e-06	8.21765e-05	0.999911	chr2	127135234	Ab42
5627	5.63085e-88	1.39276e-85	3.11711e-06	0.000148896	0.999848	chr2	127135234	t-tau
4446	6.06483e-23	2.80954e-19	9.28989e-06	0.042374	0.957617	chr11	60207692	t-tau
5656	3.145e-91	1.1524e-85	1.741e-09	1.57505e-05	0.999984	chr2	127135234	p-tau181
4433	1.41322e-22	7.37166e-20	2.19674e-05	0.0107652	0.989213	chr11	60254475	p-tau181
		Varinats 1Mb up and downstream of top variant included in analysis
		PP.H4.abf > 0.8 considered significant colocalization
