# Supplementary material for: GWAS meta-analysis of cerebrospinal fluid Alzheimer’s biomarkers reveals loci regulating lipids, brain volume and autophagy
Source: Nat Commun. 2026 Apr 21;17:7385. doi: 10.1038/s41467-026-71682-8 (PMC13402690; doi:10.1038/s41467-026-71682-8)
Supplement: Supplementary file 18 — Supplementary Data 15 [file 41467_2026_71682_MOESM18_ESM.xlsx]

## Sheet: Supplementary Data 15
Supplementary Data 15: Genetic Covariance Results from GNOVA (with and without APOE gene region); pvalue column shows unadjuste pvalues and FDR pvalue column shows False discovery rate adjusted pvalues
				With APOE												Without APOE
				Aβ42				t-tau				p-tau181				Aβ42				t-tau				p-tau181
Trait	Sample size	Reference	Year	rho	se_rho	pvalue	FDR pvalue	rho	se_rho	pvalue	FDR pvalue	rho	se_rho	pvalue	FDR pvalue	rho	se_rho	pvalue	FDR pvalue	rho	se_rho	pvalue	FDR pvalue	rho	se_rho	pvalue	FDR pvalue
ADHD	225534	https://pubmed.ncbi.nlm.nih.gov/36702997/	2024	0.00548912	0.00375228	0.143501	0.31889	-0.00572943	0.00422954	0.175537	0.351074	-0.00275041	0.00430274	0.522677	0.746682	0.00525128	0.00401091	0.19045	0.346274	-0.00543886	0.00414182	0.18913	0.373896	-0.0024573	0.00432613	0.570019	0.760026
AD risk	788989	https://pubmed.ncbi.nlm.nih.gov/35379992/	2022	-0.0133332	0.00101658	2.67449e-39	2.67449e-38	0.0101251	0.00100245	5.5067e-24	5.5067e-23	0.00998076	0.000949537	7.67288e-26	7.67288e-25	-0.0128729	0.000874001	4.22023e-49	4.22023e-48	0.0098358	0.000965714	2.31343e-24	2.31343e-23	0.00970578	0.00092757	1.26807e-25	1.26807e-24
Alcoholism	3383199	https://pubmed.ncbi.nlm.nih.gov/36477530/	2022	0.00120595	0.00310104	0.697362	0.785503	-0.00501819	0.0031117	0.106813	0.237363	-0.00879333	0.00357199	0.0138263	0.067247	0.0012255	0.00299917	0.682824	0.758694	-0.00498834	0.00343433	0.146365	0.325255	-0.0087497	0.00430405	0.0420623	0.140208
ALS	152268	https://pubmed.ncbi.nlm.nih.gov/34873335/	2021	-0.010712	0.00612989	0.0805511	0.201378	0.00830687	0.00652455	0.202957	0.360559	0.00342154	0.00662298	0.605424	0.756781	-0.0105023	0.00602533	0.0813296	0.203324	0.00799397	0.00657899	0.224337	0.373896	0.00305323	0.00677311	0.652143	0.815179
AmyloidImaging	11556	https://pubmed.ncbi.nlm.nih.gov/37101235/	2023	-0.348967	0.0235574	1.19932e-49	2.39864e-48	0.292585	0.0228273	1.31109e-37	2.62218e-36	0.326337	0.0226676	5.43187e-47	1.08637e-45	-0.330875	0.0157345	3.58341e-98	7.16682e-97	0.275654	0.016043	3.60569e-66	7.21138e-65	0.30924	0.0155619	7.17205e-88	1.43441e-86
Autism	46351	https://www.ncbi.nlm.nih.gov/pubmed/31116379	2019	0.000714663	0.00940212	0.93941	0.948886	-0.000789129	0.00958573	0.93439	0.93439	1.05673e-05	0.0101079	0.999166	0.999166	0.000477811	0.00979676	0.961101	0.999729	-0.000722467	0.00960419	0.940036	0.986857	0.00010624	0.0104632	0.991899	0.991899
Bipolar	413466	https://pubmed.ncbi.nlm.nih.gov/34002096/	2021	0.00956719	0.00432308	0.0268942	0.0768407	-0.0106828	0.00481068	0.0263752	0.0753578	-0.0112083	0.00468808	0.0168118	0.067247	0.00955927	0.00451674	0.03431	0.0980286	-0.0106549	0.0049277	0.0305989	0.0874253	-0.0111904	0.00486805	0.0215196	0.107598
BMI	484680	https://pubmed.ncbi.nlm.nih.gov/30239722/	2019	-0.00498733	0.00546272	0.361255	0.481674	-0.0117306	0.00496137	0.0180601	0.0602002	-0.00875787	0.00496668	0.0778455	0.194614	-0.00584063	0.00544386	0.283323	0.435882	-0.0109968	0.00500864	0.0281228	0.0874253	-0.0080131	0.00499106	0.108385	0.270963
BrainHV	26814	https://www.ncbi.nlm.nih.gov/pubmed/28098162	2017	0.0228695	0.0102621	0.0258446	0.0768407	-0.00138306	0.0106947	0.897104	0.93439	0.00168751	0.0109298	0.877297	0.923471	0.0212368	0.00996827	0.0331355	0.0980286	0.000168408	0.0102233	0.986857	0.986857	0.00323668	0.010282	0.752921	0.835945
BrainICV	26577	https://www.ncbi.nlm.nih.gov/pubmed/27694991	2016	-0.0154787	0.011625	0.183024	0.366047	-0.00193889	0.0112559	0.863237	0.93439	0.00338652	0.0110324	0.758873	0.843193	-0.0150509	0.0112945	0.182667	0.346274	-0.00241912	0.0114833	0.833149	0.925721	0.00288948	0.0110738	0.794148	0.835945
CognitivePerformance	257828	https://www.ncbi.nlm.nih.gov/pubmed/30038396	2018	-0.00620515	0.00543459	0.253542	0.42257	0.0029576	0.00630918	0.639229	0.852305	0.00320352	0.00604602	0.596212	0.756781	-0.00646309	0.00559808	0.248288	0.413813	0.003216	0.00630673	0.610099	0.814098	0.00347452	0.00598329	0.56144	0.760026
Depression	1035760	https://pubmed.ncbi.nlm.nih.gov/37464041/	2023	0.00233957	0.00283327	0.408946	0.511182	-0.00958338	0.00314659	0.00232186	0.0116093	-0.00665288	0.00302664	0.0279416	0.0931387	0.00239993	0.00279657	0.3908	0.488501	-0.00963589	0.00317173	0.0023811	0.015874	-0.006705	0.00313928	0.0326923	0.130769
FTD	19993	https://pubmed.ncbi.nlm.nih.gov/38889728/	2024	-0.00260197	0.0024304	0.284352	0.437464	0.00169638	0.00237226	0.474554	0.677934	0.00207422	0.0023376	0.374901	0.681639	-0.00213644	0.00237926	0.369216	0.488501	0.00119807	0.00235259	0.610573	0.814098	0.00156714	0.00231102	0.497698	0.760026
HDL	99900	http://www.ncbi.nlm.nih.gov/pubmed/20686565	2010	0.00713383	0.00305746	0.0196347	0.0768407	-0.000797405	0.0027853	0.774655	0.911359	-0.00102568	0.00266555	0.700393	0.823992	0.00694363	0.00316645	0.0283162	0.0980286	-0.000656516	0.0027706	0.812689	0.925721	-0.000868	0.00268177	0.746182	0.835945
LBD	7372	https://www.nature.com/articles/s41588-021-00785-3	2021	-0.19239	0.0437617	1.10104e-05	7.34024e-05	0.129758	0.0414166	0.00173034	0.0115356	0.11413	0.0408481	0.00520574	0.0347049	-0.1713	0.0371442	3.99259e-06	2.66172e-05	0.115946	0.0398083	0.00358412	0.0179206	0.1004	0.0390781	0.0101934	0.0679559
LDL	95454	http://www.ncbi.nlm.nih.gov/pubmed/20686565	2010	0.0011284	0.00300146	0.706953	0.785503	0.00312892	0.00279574	0.263065	0.404715	0.00482852	0.0028314	0.0881297	0.195844	0.00207775	0.00276418	0.45225	0.532059	0.00241456	0.00265669	0.363422	0.559111	0.0040844	0.00269718	0.129944	0.288765
Neurocisticism	449484	https://pubmed.ncbi.nlm.nih.gov/29942085/	2018	-0.000507468	0.000509521	0.319265	0.456092	-0.00109467	0.000547658	0.0456284	0.114071	-0.000372018	0.000527685	0.48081	0.746682	-0.000486568	0.000520799	0.350164	0.488501	-0.00109343	0.000557288	0.0497565	0.124391	-0.0003726	0.00054492	0.49407	0.760026
Schizophrenia	320404	https://pubmed.ncbi.nlm.nih.gov/35396580/	2022	0.0254041	0.00791936	0.00133734	0.00668668	-0.0149248	0.0120719	0.216336	0.360559	-0.0175719	0.0135887	0.195968	0.391936	0.0256844	0.00788803	0.00112945	0.00564726	-0.0150647	0.0123881	0.223963	0.373896	-0.0177187	0.0143947	0.218352	0.436703
Sclerosis	115803	https://pubmed.ncbi.nlm.nih.gov/31604244/	2019	0.00689998	0.00583196	0.236757	0.42257	0.0137965	0.00546208	0.0115412	0.0461647	0.00953432	0.00513747	0.0634765	0.181362	0.00745658	0.00568291	0.189484	0.346274	0.0133111	0.00540717	0.0138258	0.0553031	0.00903093	0.00511996	0.077754	0.222154
Stroke	521612	https://pubmed.ncbi.nlm.nih.gov/29531354/	2018	-0.000162	0.00252779	0.948886	0.949	-0.000862706	0.00281636	0.759361	0.911359	-0.0019814	0.00288648	0.492433	0.746682	-8.5763e-07	0.00252469	0.999729	0.999729	-0.00091707	0.00285622	0.748151	0.925721	-0.0020407	0.00289441	0.480788	0.760026
Values highlighted bold are those that were significant after multiple test correction
