# Supplementary material for: GWAS meta-analysis of cerebrospinal fluid Alzheimer’s biomarkers reveals loci regulating lipids, brain volume and autophagy
Source: Nat Commun. 2026 Apr 21;17:7385. doi: 10.1038/s41467-026-71682-8 (PMC13402690; doi:10.1038/s41467-026-71682-8)
Supplement: Supplementary file 19 — Supplementary Data 16 [file 41467_2026_71682_MOESM19_ESM.xlsx]

## Sheet: Supplementary Data 16
Supplementary Data 16: Table showing MR estimates for the exposures on risk of AD; pval column shows unadjusted pvalue.
Exposure Variable	Outcome variable	method	nsnp	BETA	se	pval
Aβ42	AD risk	MR Egger	5	-1.477	0.386	0.0314
Aβ42	AD risk	Weighted median	5	-1.804	0.137	2.22e-39
Aβ42	AD risk	Inverse variance weighted	5	-1.806	0.218	1.14e-16
Aβ42	AD risk	Simple mode	5	-1.764	0.204	0.000975
Aβ42	AD risk	Weighted mode	5	-1.798	0.186	0.000643
T-tau	AD risk	MR Egger	9	-0.36	0.825	0.676
T-tau	AD risk	Weighted median	9	0.061	0.05	0.226
T-tau	AD risk	Inverse variance weighted	9	0.356	0.286	0.213
T-tau	AD risk	Simple mode	9	0.019	0.057	0.751
T-tau	AD risk	Weighted mode	9	0.028	0.044	0.536
p-tau181	AD risk	MR Egger	8	-0.197	0.952	0.843
p-tau181	AD risk	Weighted median	8	0.066	0.049	0.177
p-tau181	AD risk	Inverse variance weighted	8	0.411	0.311	0.186
p-tau181	AD risk	Simple mode	8	-0.032	0.058	0.601
p-tau181	AD risk	Weighted mode	8	0.02	0.043	0.656
pval column shows unadjusted pvalue.
