# Supplementary material for: GWAS meta-analysis of cerebrospinal fluid Alzheimer’s biomarkers reveals loci regulating lipids, brain volume and autophagy
Source: Nat Commun. 2026 Apr 21;17:7385. doi: 10.1038/s41467-026-71682-8 (PMC13402690; doi:10.1038/s41467-026-71682-8)
Supplement: Supplementary file 20 — Supplementary Data 17 [file 41467_2026_71682_MOESM20_ESM.xlsx]

## Sheet: Supplementary Data 17
Supplementary Data 17: GWAS Catlogue results of top variants associated with the phenotypes; P-VALUE column shows unadjusted pvalue from source summary statistics.
Chromosome	Variant	DISEASE/TRAIT	P-VALUE	REPORTED GENE(S)	MAPPED_GENE	PUBMEDID	LINK	STUDY ACCESSION
2	chr2:127135234:C:T	Alzheimer's disease or HDL levels (pleiotropy)	3e-25	BIN1	BIN1 - NIFKP9	30805717	www.ncbi.nlm.nih.gov/pubmed/30805717	GCST007827
2	chr2:127135234:C:T	Paternal history of Alzheimer's disease	2e-08	NR	BIN1 - NIFKP9	29777097	www.ncbi.nlm.nih.gov/pubmed/29777097	GCST005920
2	chr2:127135234:C:T	Family history of Alzheimer's disease	1e-27	NR	BIN1 - NIFKP9	29777097	www.ncbi.nlm.nih.gov/pubmed/29777097	GCST005921
2	chr2:127135234:C:T	Maternal history of Alzheimer's disease	4e-21	NR	BIN1 - NIFKP9	29777097	www.ncbi.nlm.nih.gov/pubmed/29777097	GCST005923
2	chr2:127135234:C:T	Alzheimer's disease or family history of Alzheimer's disease	2e-64	NR	BIN1 - NIFKP9	29777097	www.ncbi.nlm.nih.gov/pubmed/29777097	GCST005922
2	chr2:127135234:C:T	Alzheimer's disease	5e-20	BIN1	BIN1 - NIFKP9	31473137	www.ncbi.nlm.nih.gov/pubmed/31473137	GCST009019
2	chr2:127135234:C:T	Transmembrane protein 132C:Cytoplasmic domain levels	7e-14		BIN1 - NIFKP9	39528825	www.ncbi.nlm.nih.gov/pubmed/39528825	GCST90421318
2	chr2:127135234:C:T	Alzheimer's disease	3e-30	BIN1	BIN1 - NIFKP9	31473137	www.ncbi.nlm.nih.gov/pubmed/31473137	GCST009021
2	chr2:127135234:C:T	Alzheimer's disease (late onset)	7e-44	BIN1	BIN1 - NIFKP9	24162737	www.ncbi.nlm.nih.gov/pubmed/24162737	GCST002245
2	chr2:127135234:C:T	Alzheimer's disease in APOE e4+ carriers	1e-09	BIN1	BIN1 - NIFKP9	25778476	www.ncbi.nlm.nih.gov/pubmed/25778476	GCST002813
2	chr2:127135234:C:T	Neuritic plaques or neurofibrillary tangles (pleiotropy)	2e-07	BIN1	BIN1 - NIFKP9	29458411	www.ncbi.nlm.nih.gov/pubmed/29458411	GCST005516
2	chr2:127135234:C:T	Dementia and core Alzheimer's disease neuropathologic changes	3e-06	BIN1	BIN1 - NIFKP9	25188341	www.ncbi.nlm.nih.gov/pubmed/25188341	GCST002593
2	chr2:127135234:C:T	Cognitive domain scores for language or memory (pleiotropy)	9e-12		BIN1 - NIFKP9	37349795	www.ncbi.nlm.nih.gov/pubmed/37349795	GCST90308741
2	chr2:127135234:C:T	Cognitive domain scores for language or memory (pleiotropy)	7e-10		BIN1 - NIFKP9	37349795	www.ncbi.nlm.nih.gov/pubmed/37349795	GCST90308742
2	chr2:127135234:C:T	Cognitive domain scores for language	2e-09		BIN1 - NIFKP9	37349795	www.ncbi.nlm.nih.gov/pubmed/37349795	GCST90308736
2	chr2:127135234:C:T	Cognitive domain scores for memory	2e-09		BIN1 - NIFKP9	37349795	www.ncbi.nlm.nih.gov/pubmed/37349795	GCST90308732
2	chr2:127135234:C:T	Cognitive domain scores for language	3e-08		BIN1 - NIFKP9	37349795	www.ncbi.nlm.nih.gov/pubmed/37349795	GCST90308735
2	chr2:127135234:C:T	Serum levels of protein BIN1	3e-14		BIN1 - NIFKP9	35078996	www.ncbi.nlm.nih.gov/pubmed/35078996	GCST90090757
2	chr2:127135234:C:T	Lewy body dementia (MTAG)			BIN1 - NIFKP9	35729600	www.ncbi.nlm.nih.gov/pubmed/35729600	GCST90133379
2	chr2:127135234:C:T	Dementia with Lewy bodies	1e-10		BIN1 - NIFKP9	33589841	www.ncbi.nlm.nih.gov/pubmed/33589841	GCST90001390
2	chr2:127135234:C:T	Alzheimer's disease or family history of Alzheimer's disease	1e-29	BIN1	BIN1 - NIFKP9	30617256	www.ncbi.nlm.nih.gov/pubmed/30617256	GCST007320
2	chr2:127135234:C:T	Alzheimer's disease (late onset)	1e-29	BIN1	BIN1 - NIFKP9	30617256	www.ncbi.nlm.nih.gov/pubmed/30617256	GCST007319
2	chr2:127135234:C:T	Alzheimer's disease	6e-118		BIN1 - NIFKP9	35379992	www.ncbi.nlm.nih.gov/pubmed/35379992	GCST90027158
2	chr2:127135234:C:T	Alzheimer's disease	6e-92		BIN1 - NIFKP9	37198259	www.ncbi.nlm.nih.gov/pubmed/37198259	GCST90301303
2	chr2:127135234:C:T	Alzheimer's disease or family history of Alzheimer's disease	1e-54	BIN1	BIN1 - NIFKP9	33589840	www.ncbi.nlm.nih.gov/pubmed/33589840	GCST90012877
2	chr2:127135234:C:T	Alzheimer's disease	4e-90		BIN1 - NIFKP9	37985413	www.ncbi.nlm.nih.gov/pubmed/37985413	GCST90399479
2	chr2:127135234:C:T	Memory decline	4e-09		BIN1 - NIFKP9	37984853	www.ncbi.nlm.nih.gov/pubmed/37984853	GCST90448454
2	chr2:127135234:C:T	Memory decline	4e-07		BIN1 - NIFKP9	37984853	www.ncbi.nlm.nih.gov/pubmed/37984853	GCST90448460
7	chr7:2761908:G:A	Height	1e-168		GNA12, AMZ1	34594039	www.ncbi.nlm.nih.gov/pubmed/34594039	GCST90018959
7	chr7:2761908:G:A	Height	6e-13		GNA12, AMZ1	35399580	www.ncbi.nlm.nih.gov/pubmed/35399580	GCST90095033
7	chr7:2761908:G:A	Peritonsillar abscess (MTAG)	3e-09		GNA12, AMZ1	36653354	www.ncbi.nlm.nih.gov/pubmed/36653354	GCST90269793
8	chr8:107381731:A:G	Immature fraction of reticulocytes	8e-11	ANGPT1	ANGPT1	27863252	www.ncbi.nlm.nih.gov/pubmed/27863252	GCST004628
8	chr8:107381731:A:G	Brain morphology (MOSTest)	4e-13	ANGPT1	ANGPT1	32665545	www.ncbi.nlm.nih.gov/pubmed/32665545	GCST010703
8	chr8:107381731:A:G	Whole brain free water diffusion (multivariate analysis)	3e-30		ANGPT1	35505052	www.ncbi.nlm.nih.gov/pubmed/35505052	GCST90131906
8	chr8:107381731:A:G	Whole brain restricted directional diffusion (multivariate analysis)	1e-30		ANGPT1	35505052	www.ncbi.nlm.nih.gov/pubmed/35505052	GCST90131905
8	chr8:107381731:A:G	Cortical surface area	1e-17		ANGPT1	34560273	www.ncbi.nlm.nih.gov/pubmed/34560273	GCST90091060
8	chr8:107381731:A:G	Cortical thickness	1e-17		ANGPT1	34560273	www.ncbi.nlm.nih.gov/pubmed/34560273	GCST90091061
8	chr8:107381731:A:G	Vertex-wise sulcal depth	6e-51		ANGPT1	34910505	www.ncbi.nlm.nih.gov/pubmed/34910505	GCST90095129
8	chr8:107381731:A:G	Vertex-wise cortical surface area	3e-27		ANGPT1	34910505	www.ncbi.nlm.nih.gov/pubmed/34910505	GCST90095130
8	chr8:107381731:A:G	Vertex-wise cortical thickness	8e-24		ANGPT1	34910505	www.ncbi.nlm.nih.gov/pubmed/34910505	GCST90095131
8	chr8:107381731:A:G	Brain morphology (MOSTest)	6e-17		ANGPT1	35164939	www.ncbi.nlm.nih.gov/pubmed/35164939	GCST90239729
9	chr9:2197987:A:G	Subcortical volume (MOSTest)	1e-08	ATP1B3, TFDP2	SMARCA2 - RN7SL592P	32665545	www.ncbi.nlm.nih.gov/pubmed/32665545	GCST010702
9	chr9:2197987:A:G	Brain morphology (min-P)	2e-12	LYPD6B	SMARCA2 - RN7SL592P	32665545	www.ncbi.nlm.nih.gov/pubmed/32665545	GCST010699
9	chr9:2197987:A:G	Subcortical volume (min-P)	6e-13	RDH14, NT5C1B-RDH14, NT5C1B	SMARCA2 - RN7SL592P	32665545	www.ncbi.nlm.nih.gov/pubmed/32665545	GCST010698
9	chr9:2197987:A:G	Transforming growth factor beta-2 levels			RN7SL592P, SMARCA2	39528825	www.ncbi.nlm.nih.gov/pubmed/39528825	GCST90425966
9	chr9:2197987:A:G	Brain morphology (MOSTest)	2e-08	SMARCA2	SMARCA2 - RN7SL592P	32665545	www.ncbi.nlm.nih.gov/pubmed/32665545	GCST010703
9	chr9:2197987:A:G	Brain morphology (MOSTest)	4e-08		SMARCA2 - RN7SL592P	35164939	www.ncbi.nlm.nih.gov/pubmed/35164939	GCST90239729
11	chr11:60254475:G:A	Alzheimer's disease in APOE e4- carriers	2e-09	MS4, MS4A6A, MS4A4A, MS4A6E	MS4A4A	25778476	www.ncbi.nlm.nih.gov/pubmed/25778476	GCST002817
11	chr11:60254475:G:A	C-reactive protein levels	6e-10	MS4A6A	MS4A4A	30388399	www.ncbi.nlm.nih.gov/pubmed/30388399	GCST007615
11	chr11:60254475:G:A	C-reactive protein levels	2e-09	MS4A4A	MS4A4A	30388399	www.ncbi.nlm.nih.gov/pubmed/30388399	GCST007614
11	chr11:60254475:G:A	Serum levels of protein TREM2	1e-152		MS4A4A	35078996	www.ncbi.nlm.nih.gov/pubmed/35078996	GCST90089111
11	chr11:60254475:G:A	Triggering receptor expressed on myeloid cells 2 (analyte X16300.4) levels	1e-48		MS4A4A	39528825	www.ncbi.nlm.nih.gov/pubmed/39528825	GCST90422809
11	chr11:60254475:G:A	Triggering receptor expressed on myeloid cells 2 (analyte X11851.21) levels	2e-56		MS4A4A	39528825	www.ncbi.nlm.nih.gov/pubmed/39528825	GCST90421623
11	chr11:60254475:G:A	Serum levels of protein TREM2	4e-66		MS4A4A	35078996	www.ncbi.nlm.nih.gov/pubmed/35078996	GCST90086876
11	chr11:60254475:G:A	Late-onset Alzheimer's disease	3e-33		MS4A4A	34493870	www.ncbi.nlm.nih.gov/pubmed/34493870	GCST90044699
11	chr11:60254475:G:A	Family history of Alzheimer's disease	5e-09	MS4A6A	MS4A4A	30617256	www.ncbi.nlm.nih.gov/pubmed/30617256	GCST007321
11	chr11:60254475:G:A	Cerebrospinal fluid sTREM-2 levels	5e-21	MS4A4A	MS4A4A	31413141	www.ncbi.nlm.nih.gov/pubmed/31413141	GCST008706
11	chr11:60254475:G:A	Alzheimer's disease	4e-42		MS4A4A	35379992	www.ncbi.nlm.nih.gov/pubmed/35379992	GCST90027158
11	chr11:60254475:G:A	Alzheimer's disease	0.01		MS4A4A	39537608	www.ncbi.nlm.nih.gov/pubmed/39537608	GCST90449053
11	chr11:60254475:G:A	Alzheimer's disease	3e-24		MS4A4A	37985413	www.ncbi.nlm.nih.gov/pubmed/37985413	GCST90399479
16	chr16:87199910:G:A	White matter microstructure (mode of anisotropy)	1e-17		C16orf95	31666681	www.ncbi.nlm.nih.gov/pubmed/31666681	GCST009536
16	chr16:87199910:G:A	White matter microstructure (fractional anisotropy)	7e-10		C16orf95	31666681	www.ncbi.nlm.nih.gov/pubmed/31666681	GCST009539
16	chr16:87199910:G:A	Brain region volumes	2e-21		C16orf95	31676860	www.ncbi.nlm.nih.gov/pubmed/31676860	GCST009518
