# Supplementary material for: GWAS meta-analysis of cerebrospinal fluid Alzheimer’s biomarkers reveals loci regulating lipids, brain volume and autophagy
Source: Nat Commun. 2026 Apr 21;17:7385. doi: 10.1038/s41467-026-71682-8 (PMC13402690; doi:10.1038/s41467-026-71682-8)
Supplement: Supplementary file 21 — Supplementary Data 18 [file 41467_2026_71682_MOESM21_ESM.xlsx]

## Sheet: Supplementary Data 18
Supplementary Data 18: Pathway and disease ontology results of genes associated with phenotypes; pvalue is the unadjusted pvalue.
ID	Description	pvalue	geneID	Count	Background gene count	Ontology	Phenotype
R-HSA-5339562	Uptake and actions of bacterial toxins	0.00378247	22987/5604	2	31	Reactome	AB42
R-HSA-9772572	Early SARS-CoV-2 Infection Events	0.00564465	92421/10082	2	38	Reactome	AB42
R-HSA-977606	Regulation of Complement cascade	0.00853621	1378/1191	2	47	Reactome	AB42
R-HSA-166658	Complement cascade	0.0127902	1378/1191	2	58	Reactome	AB42
R-HSA-163841	Gamma carboxylation, hypusinylation, hydroxylation, and arylsulfatase activation	0.0140815	79672/64122	2	61	Reactome	AB42
R-HSA-913709	O-linked glycosylation of mucins	0.015427	26290/146712	2	64	Reactome	AB42
R-HSA-9824439	Bacterial Infection Pathways	0.0197791	22987/5604	2	73	Reactome	AB42
R-HSA-110056	MAPK3 (ERK1) activation	0.0293704	5604	1	10	Reactome	AB42
R-HSA-168799	Neurotoxicity of clostridium toxins	0.0293704	22987	1	10	Reactome	AB42
R-HSA-8877330	RUNX1 and FOXP3 control the development of regulatory T lymphocytes (Tregs)	0.0293704	1378	1	10	Reactome	AB42
R-HSA-68882	Mitotic Anaphase	0.0321175	92421/8655/55055	3	235	Reactome	AB42
R-HSA-2142789	Ubiquinol biosynthesis	0.032261	84274	1	11	Reactome	AB42
R-HSA-2555396	Mitotic Metaphase and Anaphase	0.0324662	92421/8655/55055	3	236	Reactome	AB42
R-HSA-141424	Amplification of signal from the kinetochores	0.0328985	8655/55055	2	96	Reactome	AB42
R-HSA-141444	Amplification of signal from unattached kinetochores via a MAD2 inhibitory signal	0.0328985	8655/55055	2	96	Reactome	AB42
R-HSA-170968	Frs2-mediated activation	0.0351432	5604	1	12	Reactome	AB42
R-HSA-425561	Sodium/Calcium exchangers	0.0380172	57419	1	13	Reactome	AB42
R-HSA-5210891	Uptake and function of anthrax toxins	0.0380172	5604	1	13	Reactome	AB42
R-HSA-169893	Prolonged ERK activation events	0.0408828	5604	1	14	Reactome	AB42
R-HSA-1855183	Synthesis of IP2, IP, and Ins in the cytosol	0.0408828	3612	1	14	Reactome	AB42
R-HSA-3656237	Defective EXT2 causes exostoses 2	0.0408828	10082	1	14	Reactome	AB42
R-HSA-3656253	Defective EXT1 causes exostoses 1, TRPS2 and CHDS	0.0408828	10082	1	14	Reactome	AB42
R-HSA-9679504	Translation of Replicase and Assembly of the Replication Transcription Complex	0.0408828	92421	1	14	Reactome	AB42
R-HSA-5173105	O-linked glycosylation	0.04355	26290/146712	2	112	Reactome	AB42
R-HSA-611105	Respiratory electron transport	0.04355	4702/1337	2	112	Reactome	AB42
R-HSA-69618	Mitotic Spindle Checkpoint	0.04355	8655/55055	2	112	Reactome	AB42
R-HSA-3772470	Negative regulation of TCF-dependent signaling by WNT ligand antagonists	0.0437401	4041	1	15	Reactome	AB42
R-HSA-9694676	Translation of Replicase and Assembly of the Replication Transcription Complex	0.0437401	92421	1	14	Reactome	AB42
R-HSA-5684264	MAP3K8 (TPL2)-dependent MAPK1/3 activation	0.0465892	5604	1	16	Reactome	AB42
R-HSA-9648025	EML4 and NUDC in mitotic spindle formation	0.0471107	8655/55055	2	117	Reactome	AB42
R-HSA-2022377	Metabolism of Angiotensinogen to Angiotensins	0.0494301	1636	1	17	Reactome	AB42
R-HSA-879518	Transport of organic anions	2.40829e-05	28234/10599/6579	3	11	Reactome	Tau
R-HSA-159418	Recycling of bile acids and salts	0.00011593	28234/10599/6579	3	18	Reactome	Tau
R-HSA-428157	Sphingolipid metabolism	0.000260922	55627/130367/8611/22901/9331	5	106	Reactome	Tau
R-HSA-9748784	Drug ADME	0.000309968	10941/574537/28234/10599/6579	5	110	Reactome	Tau
R-HSA-425397	Transport of vitamins, nucleosides, and related molecules	0.00148726	28234/10599/6579	3	42	Reactome	Tau
R-HSA-9690406	Transcriptional regulation of testis differentiation	0.00153402	2626/1761	2	11	Reactome	Tau
R-HSA-9845614	Sphingolipid catabolism	0.00153402	130367/8611	2	11	Reactome	Tau
R-HSA-194068	Bile acid and bile salt metabolism	0.00181732	28234/10599/6579	3	45	Reactome	Tau
R-HSA-6803211	TP53 Regulates Transcription of Death Receptors and Ligands	0.00183443	8794/8793	2	12	Reactome	Tau
R-HSA-2453864	Retinoid cycle disease events	0.00251175	24/7276	2	14	Reactome	Tau
R-HSA-2474795	Diseases associated with visual transduction	0.00251175	24/7276	2	14	Reactome	Tau
R-HSA-9675143	Diseases of the neuronal system	0.00251175	24/7276	2	14	Reactome	Tau
R-HSA-189483	Heme degradation	0.00288811	28234/10599	2	15	Reactome	Tau
R-HSA-432722	Golgi Associated Vesicle Biogenesis	0.00340374	10618/2580/8301	3	56	Reactome	Tau
R-HSA-9834899	Specification of the neural plate border	0.00371487	83439/5077	2	17	Reactome	Tau
R-HSA-1660662	Glycosphingolipid metabolism	0.00375995	55627/22901/9331	3	58	Reactome	Tau
R-HSA-181429	Serotonin Neurotransmitter Release Cycle	0.00416474	10815/8224	2	18	Reactome	Tau
R-HSA-212676	Dopamine Neurotransmitter Release Cycle	0.00676836	10815/8224	2	23	Reactome	Tau
R-HSA-2453902	The canonical retinoid cycle in rods (twilight vision)	0.00676836	24/7276	2	23	Reactome	Tau
R-HSA-199992	trans-Golgi Network Vesicle Budding	0.00688931	10618/2580/8301	3	72	Reactome	Tau
R-HSA-8856828	Clathrin-mediated endocytosis	0.00794321	10618/274/2580/8301	4	146	Reactome	Tau
R-HSA-156588	Glucuronidation	0.0079703	10941/574537	2	25	Reactome	Tau
R-HSA-189445	Metabolism of porphyrins	0.0092609	28234/10599	2	27	Reactome	Tau
R-HSA-111465	Apoptotic cleavage of cellular proteins	0.0178568	2620/1829	2	38	Reactome	Tau
R-HSA-2187338	Visual phototransduction	0.0186284	24/54884/7276	3	104	Reactome	Tau
R-HSA-9840310	Glycosphingolipid catabolism	0.0187573	55627/22901	2	39	Reactome	Tau
R-HSA-156580	Phase II - Conjugation of compounds	0.021073	10861/10941/574537	3	109	Reactome	Tau
R-HSA-8955332	Carboxyterminal post-translational modifications of tubulin	0.0215709	112714/284076	2	42	Reactome	Tau
R-HSA-196854	Metabolism of vitamins and cofactors	0.022094	54884/4522/55163/7276	4	198	Reactome	Tau
R-HSA-5633008	TP53 Regulates Transcription of Cell Death Genes	0.023538	8794/8793	2	44	Reactome	Tau
R-HSA-9749641	Aspirin ADME	0.023538	10941/574537	2	44	Reactome	Tau
R-HSA-975634	Retinoid metabolism and transport	0.023538	54884/7276	2	44	Reactome	Tau
R-HSA-9730414	MITF-M-regulated melanocyte development	0.0236858	83439/5077/6595	3	114	Reactome	Tau
R-HSA-6806667	Metabolism of fat-soluble vitamins	0.0276834	54884/7276	2	48	Reactome	Tau
R-HSA-9758941	Gastrulation	0.0300267	83439/5077/2626	3	125	Reactome	Tau
R-HSA-1630316	Glycosaminoglycan metabolism	0.0306434	10861/3425/9331	3	126	Reactome	Tau
R-HSA-112310	Neurotransmitter release cycle	0.0309707	10815/8224	2	51	Reactome	Tau
R-HSA-75153	Apoptotic execution phase	0.0320993	2620/1829	2	52	Reactome	Tau
R-HSA-9012999	RHO GTPase cycle	0.0337637	9411/57480/2185/8301/121512/1829	6	449	Reactome	Tau
R-HSA-3371497	HSP90 chaperone cycle for steroid hormone receptors (SHR) in the presence of ligand	0.0355808	112714/3306	2	55	Reactome	Tau
R-HSA-425407	SLC-mediated transmembrane transport	0.0454743	10861/28234/10599/6579	4	249	Reactome	Tau
R-HSA-879518	Transport of organic anions	6.33668e-08	53919/28234/10599/6579	4	11	Reactome	pTau
R-HSA-425397	Transport of vitamins, nucleosides, and related molecules	1.96966e-05	53919/28234/10599/6579	4	42	Reactome	pTau
R-HSA-159418	Recycling of bile acids and salts	4.25364e-05	28234/10599/6579	3	18	Reactome	pTau
R-HSA-194068	Bile acid and bile salt metabolism	0.000687675	28234/10599/6579	3	45	Reactome	pTau
R-HSA-2453864	Retinoid cycle disease events	0.00129722	24/7276	2	14	Reactome	pTau
R-HSA-2474795	Diseases associated with visual transduction	0.00129722	24/7276	2	14	Reactome	pTau
R-HSA-9675143	Diseases of the neuronal system	0.00129722	24/7276	2	14	Reactome	pTau
R-HSA-189483	Heme degradation	0.00149311	28234/10599	2	15	Reactome	pTau
R-HSA-425407	SLC-mediated transmembrane transport	0.00262839	10861/53919/28234/10599/6579	5	249	Reactome	pTau
R-HSA-2453902	The canonical retinoid cycle in rods (twilight vision)	0.00352763	24/7276	2	23	Reactome	pTau
R-HSA-189445	Metabolism of porphyrins	0.00484625	28234/10599	2	27	Reactome	pTau
R-HSA-428157	Sphingolipid metabolism	0.00793595	8611/22901/9331	3	106	Reactome	pTau
R-HSA-9748784	Drug ADME	0.00878344	28234/10599/6579	3	110	Reactome	pTau
R-HSA-1630316	Glycosaminoglycan metabolism	0.0126927	10861/3425/9331	3	126	Reactome	pTau
R-HSA-8856828	Clathrin-mediated endocytosis	0.0187835	274/2580/8301	3	146	Reactome	pTau
R-HSA-432722	Golgi Associated Vesicle Biogenesis	0.0198078	2580/8301	2	56	Reactome	pTau
R-HSA-1660662	Glycosphingolipid metabolism	0.0211579	22901/9331	2	58	Reactome	pTau
R-HSA-8957322	Metabolism of steroids	0.0219702	28234/10599/6579	3	155	Reactome	pTau
R-HSA-9012999	RHO GTPase cycle	0.0288963	9411/5825/57480/8301/1829	5	449	Reactome	pTau
R-HSA-199992	trans-Golgi Network Vesicle Budding	0.031622	2580/8301	2	72	Reactome	pTau
R-HSA-8877330	RUNX1 and FOXP3 control the development of regulatory T lymphocytes (Tregs)	0.0381159	1378	1	10	Reactome	pTau
R-HSA-196854	Metabolism of vitamins and cofactors	0.0410359	4522/55163/7276	3	198	Reactome	pTau
R-HSA-2206281	Mucopolysaccharidoses	0.0418485	3425	1	11	Reactome	pTau
R-HSA-351906	Apoptotic cleavage of cell adhesion proteins	0.0418485	1829	1	11	Reactome	pTau
R-HSA-77286	mitochondrial fatty acid beta-oxidation of saturated fatty acids	0.0418485	35	1	11	Reactome	pTau
R-HSA-8934903	Receptor Mediated Mitophagy	0.0418485	81631	1	11	Reactome	pTau
R-HSA-9664873	Pexophagy	0.0418485	81631	1	11	Reactome	pTau
R-HSA-9690406	Transcriptional regulation of testis differentiation	0.0418485	1761	1	11	Reactome	pTau
R-HSA-9754560	SARS-CoV-2 modulates autophagy	0.0418485	81631	1	11	Reactome	pTau
R-HSA-9845614	Sphingolipid catabolism	0.0418485	8611	1	11	Reactome	pTau
R-HSA-8851680	Butyrophilin (BTN) family interactions	0.045567	5493	1	12	Reactome	pTau
R-HSA-1663150	The activation of arylsulfatases	0.0492713	22901	1	13	Reactome	pTau
C4049938	Physical Activity Measurement	3.02272e-05	1010/155185/2768/26290/55297	5	160	Disease Ontology	AB42
C0424621	Body Fat Distribution	5.10854e-05	155185/2768/5125/55297	4	90	Disease Ontology	AB42
C0340293	Anterior myocardial infarction	0.000164237	1191/55291/1636	3	47	Disease Ontology	AB42
C0751007	Intracranial Atherosclerosis	0.000325809	3612/1636	2	12	Disease Ontology	AB42
C0403367	proliferative nephritis unspecified	0.000447925	1378/1636	2	14	Disease Ontology	AB42
C0597048	Neurogenic hypertension	0.000748767	8655/1636	2	18	Disease Ontology	AB42
C0221480	Recurrent depression	0.00083565	1378/1636	2	19	Disease Ontology	AB42
C0005941	Bone Diseases, Developmental	0.000848547	5125/4041/10082	3	82	Disease Ontology	AB42
C0033581	prostatitis	0.000974388	27086/1191/8655	3	86	Disease Ontology	AB42
C0026265	Diseases of mitral valve	0.00102328	1636/57419	2	21	Disease Ontology	AB42
C0235222	Diastolic hypertension	0.00102328	1636/146712	2	21	Disease Ontology	AB42
C0007786	Brain Ischemia	0.0012567	1191/8655/5604/1636/57419	5	358	Disease Ontology	AB42
C0042167	Uveitis, Posterior	0.00133907	27086/1636	2	24	Disease Ontology	AB42
C4021789	Abnormality of the vertebral column	0.00133907	4041/5604	2	24	Disease Ontology	AB42
C2316787	Chronic kidney disease stage 3	0.00145342	1191/1636	2	25	Disease Ontology	AB42
C0546126	Acute Confusional Senile Dementia	0.00146295	1378/1191/1636	3	99	Disease Ontology	AB42
C0750900	Alzheimer's Disease, Focal Onset	0.00146295	1378/1191/1636	3	99	Disease Ontology	AB42
C0267834	Liver cyst	0.00157226	4041/1636	2	26	Disease Ontology	AB42
C0037369	Smoking	0.00185173	53353/155185/2768/55297/57419	5	391	Disease Ontology	AB42
C1842937	AURAL ATRESIA, CONGENITAL	0.00197825	1191/4041/1636	3	110	Disease Ontology	AB42
C0221002	Hyperparathyroidism, Primary	0.00224537	2768/4041/1636	3	115	Disease Ontology	AB42
C0489786	Height	0.00240306	155185/2768/5125/55297	4	249	Disease Ontology	AB42
C1519383	Smoking Behaviors	0.00240306	53353/155185/2768/55297	4	249	Disease Ontology	AB42
C0917798	Cerebral Ischemia	0.00253387	8655/5604/1636	3	120	Disease Ontology	AB42
C0018818	Ventricular Septal Defects	0.00268571	80144/5125/4041/10082/5604	5	426	Disease Ontology	AB42
C1270972	Mild cognitive disorder	0.00279592	1378/1191/3612/4041/1636	5	430	Disease Ontology	AB42
C1843496	Bilateral microphthalmos	0.00284136	7837/80144	2	35	Disease Ontology	AB42
C0024636	Malocclusion	0.00304138	80144/4041/5604	3	128	Disease Ontology	AB42
C4543807	Clinical malaria	0.00317127	1378/1191	2	37	Disease Ontology	AB42
C0391976	Pain Disorder	0.00388215	2768/1636	2	41	Disease Ontology	AB42
C1842981	NEUROTICISM	0.00399152	1191/10082/1636	3	141	Disease Ontology	AB42
C0424678	Lean body mass	0.00423359	155185/2768/55291	3	144	Disease Ontology	AB42
C1304470	Generalized vitiligo	0.00426282	27086/1636	2	43	Disease Ontology	AB42
C1739395	Takotsubo Cardiomyopathy	0.00445939	55291/1636	2	44	Disease Ontology	AB42
C0024534	Malaria, Cerebral	0.00456998	1378/1191/1636	3	148	Disease Ontology	AB42
C0040479	Torsades de Pointes	0.00595011	1636/57419	2	51	Disease Ontology	AB42
C0152101	Hypoplastic Left Heart Syndrome	0.00617923	27086/1636	2	52	Disease Ontology	AB42
C0869220	Adverse effects, not elsewhere classified	0.00689043	53353/55297	2	55	Disease Ontology	AB42
C1389016	ATRIOVENTRICULAR CANAL DEFECT	0.00689043	27086/1636	2	55	Disease Ontology	AB42
C0151636	Premature ventricular contractions	0.00713538	4041/1636	2	56	Disease Ontology	AB42
C1719495	Aggressive periodontitis, generalized	0.00713538	4041/1636	2	56	Disease Ontology	AB42
C0750901	Alzheimer Disease, Early Onset	0.00715027	1378/1191/1636	3	174	Disease Ontology	AB42
C0020557	Hypertriglyceridemia	0.00723903	4041/283459/5604/1636	4	340	Disease Ontology	AB42
C1389018	Atrioventricular Septal Defect	0.007637	27086/1636	2	58	Disease Ontology	AB42
C0206762	Limb Deformities, Congenital	0.00789363	5125/10082	2	59	Disease Ontology	AB42
C4551584	Brain atrophy	0.00808642	2895/1191/1636	3	182	Disease Ontology	AB42
C0751406	Post-Traumatic Osteoporosis	0.00841844	4041/10082	2	61	Disease Ontology	AB42
C0854917	Rhabdoid Tumor of the Kidney	0.00868659	80144/4041	2	62	Disease Ontology	AB42
C4082304	Oligodontia	0.00868659	27086/4041	2	62	Disease Ontology	AB42
C0085220	Cerebral Amyloid Angiopathy	0.00951377	1191/1636	2	65	Disease Ontology	AB42
C0003175	Anthrax disease	0.00979702	4041/5604	2	66	Disease Ontology	AB42
C0740404	Limb defects	0.010084	5125/4041	2	67	Disease Ontology	AB42
C4049796	Abnormality of cardiovascular system morphology	0.0101672	80144/4041/10082	3	198	Disease Ontology	AB42
C0562350	Hip circumference	0.0103747	155185/2768	2	68	Disease Ontology	AB42
C0266294	Unilateral agenesis of kidney	0.0106691	80144/1636	2	69	Disease Ontology	AB42
C0041234	Chagas Disease	0.0107316	1378/155185/1636	3	202	Disease Ontology	AB42
C1968949	Cakut	0.0115743	27086/1636	2	72	Disease Ontology	AB42
C0029459	Osteoporosis, Senile	0.0118833	4041/10082	2	73	Disease Ontology	AB42
C0033999	Pterygium	0.0128486	1191/10082/1636	3	216	Disease Ontology	AB42
C0018816	Heart Septal Defects	0.0131553	5125/143425	2	77	Disease Ontology	AB42
C0018798	Congenital Heart Defects	0.0132471	53353/27086/80144/1636	4	406	Disease Ontology	AB42
C0178664	Glomerulosclerosis (disorder)	0.0136585	2768/1191/1636	3	221	Disease Ontology	AB42
C0428791	Aortic valve calcification	0.0138126	4041/1636	2	79	Disease Ontology	AB42
C0750927	Apraxia, Developmental Verbal	0.0141465	27086/1636	2	80	Disease Ontology	AB42
C1561826	Overweight and obesity	0.0144839	4041/1636	2	81	Disease Ontology	AB42
C0795690	Congenital omphalocele	0.0158681	80144/5125	2	85	Disease Ontology	AB42
C1306503	Congenital exomphalos	0.0160791	80144/5125/10082	3	235	Disease Ontology	AB42
C0815107	psychological distress	0.0165807	1191/1636	2	87	Disease Ontology	AB42
C1867743	Premature coronary artery atherosclerosis	0.0165807	1191/1636	2	87	Disease Ontology	AB42
C0003492	Aortic coarctation	0.0169421	5604/1636	2	88	Disease Ontology	AB42
C0001787	Osteoporosis, Age-Related	0.0173068	4041/10082	2	89	Disease Ontology	AB42
C0333307	Superficial ulcer	0.0173743	2768/4041/57419	3	242	Disease Ontology	AB42
C0017168	Gastroesophageal reflux disease	0.0180935	27086/4041/5604/1636	4	446	Disease Ontology	AB42
C0949691	Spondylarthropathies	0.018421	1378/1636	2	92	Disease Ontology	AB42
C0017605	Angle Closure Glaucoma	0.0191803	1191/4041	2	94	Disease Ontology	AB42
C0020295	Hydronephrosis	0.0195248	5604/100506581/1636	3	253	Disease Ontology	AB42
C1846460	Abnormality of the outer ear	0.0195648	7837/80144	2	95	Disease Ontology	AB42
C0752347	Lewy Body Disease	0.019931	1191/3612/1636	3	255	Disease Ontology	AB42
C0276496	Familial Alzheimer Disease (FAD)	0.0209669	1378/1191/1636	3	260	Disease Ontology	AB42
C0242339	Dyslipidemias	0.0216196	1378/4041/5604/1636	4	471	Disease Ontology	AB42
C1854114	Short nose	0.0220321	27086/10082/5604	3	265	Disease Ontology	AB42
C0022333	Jacksonian Seizure	0.0223466	1191/3612	2	102	Disease Ontology	AB42
C0422850	Seizures, Somatosensory	0.0223466	1191/3612	2	102	Disease Ontology	AB42
C0422852	Seizures, Auditory	0.0223466	1191/3612	2	102	Disease Ontology	AB42
C0422853	Olfactory seizure	0.0223466	1191/3612	2	102	Disease Ontology	AB42
C0422854	Gustatory seizure	0.0223466	1191/3612	2	102	Disease Ontology	AB42
C0422855	Vertiginous seizure	0.0223466	1191/3612	2	102	Disease Ontology	AB42
C0751056	Non-epileptic convulsion	0.0223466	1191/3612	2	102	Disease Ontology	AB42
C0751110	Single Seizure	0.0223466	1191/3612	2	102	Disease Ontology	AB42
C0751123	Atonic Absence Seizures	0.0223466	1191/3612	2	102	Disease Ontology	AB42
C0751496	Seizures, Sensory	0.0223466	1191/3612	2	102	Disease Ontology	AB42
C3495874	Nonepileptic Seizures	0.0223466	1191/3612	2	102	Disease Ontology	AB42
C4505436	Generalized Absence Seizures	0.0223466	1191/3612	2	102	Disease Ontology	AB42
C0158447	Idiopathic osteoporosis	0.0223868	4041	1	10	Disease Ontology	AB42
C0238394	Female Pseudohermaphroditism	0.0223868	80144	1	10	Disease Ontology	AB42
C0270862	Hemiplegic migraine	0.0223868	3742	1	10	Disease Ontology	AB42
C0339263	Pseudophakic corneal edema	0.0223868	1191	1	10	Disease Ontology	AB42
C0340968	Deficiency of pyruvate kinase	0.0223868	1378	1	10	Disease Ontology	AB42
C0392485	Congenital diverticulum of pharynx	0.0223868	80144	1	10	Disease Ontology	AB42
C0472390	High altitude cerebral edema	0.0223868	1636	1	10	Disease Ontology	AB42
C0588125	Nodular tenosynovitis	0.0223868	1191	1	10	Disease Ontology	AB42
C0680458	Recidivism	0.0223868	1636	1	10	Disease Ontology	AB42
C1689817	Cardiomyopathy associated with another disorder	0.0223868	1636	1	10	Disease Ontology	AB42
C1832451	Cranial hyperostosis	0.0223868	4041	1	10	Disease Ontology	AB42
C1851542	Limited hip movement	0.0223868	10082	1	10	Disease Ontology	AB42
C1861735	Dementia, familial Danish	0.0223868	1191	1	10	Disease Ontology	AB42
C2698750	Pediatric follicular lymphoma	0.0223868	27086	1	10	Disease Ontology	AB42
C3489529	Tooth Agenesis, Familial	0.0223868	27086	1	10	Disease Ontology	AB42
C4086945	Ventilatory Threshold	0.0223868	1636	1	10	Disease Ontology	AB42
C0042514	Tachycardia, Ventricular	0.0231698	4041/1636	2	104	Disease Ontology	AB42
C0005744	Blepharophimosis	0.0240054	27086/10082	2	106	Disease Ontology	AB42
C0011875	Diabetic Angiopathies	0.0240054	9921/1636	2	106	Disease Ontology	AB42
C0021125	Impulsive Behavior	0.0244786	3612/5125/1636	3	276	Disease Ontology	AB42
C0005138	Berylliosis	0.0245983	1636	1	11	Disease Ontology	AB42
C0023009	Speech and language disorder	0.0245983	27086	1	11	Disease Ontology	AB42
C0023075	Laryngostenosis	0.0245983	80144	1	11	Disease Ontology	AB42
C0041409	Turner Syndrome, Male	0.0245983	5604	1	11	Disease Ontology	AB42
C0264722	Chronic congestive heart failure	0.0245983	1636	1	11	Disease Ontology	AB42
C0266200	Microcolon	0.0245983	1636	1	11	Disease Ontology	AB42
C0271007	Phthisis bulbi	0.0245983	4041	1	11	Disease Ontology	AB42
C0271240	Blindness of one eye (disorder)	0.0245983	4041	1	11	Disease Ontology	AB42
C0342642	Autosomal dominant hypophosphatemic rickets	0.0245983	26290	1	11	Disease Ontology	AB42
C0393485	Neurosarcoidosis	0.0245983	1636	1	11	Disease Ontology	AB42
C0741276	ATRIAL ENLARGEMENT	0.0245983	1636	1	11	Disease Ontology	AB42
C0813142	Circadian Rhythm Disorders	0.0245983	1636	1	11	Disease Ontology	AB42
C1527404	Female Pseudo-Turner Syndrome	0.0245983	5604	1	11	Disease Ontology	AB42
C1857485	Flat forehead	0.0245983	4041	1	11	Disease Ontology	AB42
C2242472	Infection of bone	0.0245983	5604	1	11	Disease Ontology	AB42
C3272265	Three Vessel Coronary Disease	0.0245983	1636	1	11	Disease Ontology	AB42
C3273254	Arterionephrosclerosis	0.0245983	1636	1	11	Disease Ontology	AB42
C3815172	Interleukin 1 Beta Measurement	0.0245983	84465	1	11	Disease Ontology	AB42
C4023551	Abnormality of dental color	0.0245983	79955	1	11	Disease Ontology	AB42
C0270844	Tonic Seizures	0.0248533	1191/3612	2	108	Disease Ontology	AB42
C0004604	Back Pain	0.0257134	4041/1636	2	110	Disease Ontology	AB42
C0019061	Hemolytic-Uremic Syndrome	0.0257134	1191/5125	2	110	Disease Ontology	AB42
C0349782	Ischemic cardiomyopathy	0.0257134	7837/1636	2	110	Disease Ontology	AB42
C0003907	Arthus Reaction	0.0268049	1378	1	12	Disease Ontology	AB42
C0027854	Neurologic Manifestations	0.0268049	3742	1	12	Disease Ontology	AB42
C0033893	Tension Headache	0.0268049	1636	1	12	Disease Ontology	AB42
C0035320	Retinal Neovascularization	0.0268049	4041	1	12	Disease Ontology	AB42
C0036416	Scleritis	0.0268049	1636	1	12	Disease Ontology	AB42
C0042909	Vitreous Hemorrhage	0.0268049	4041	1	12	Disease Ontology	AB42
C0155826	Chronic nasopharyngitis	0.0268049	8655	1	12	Disease Ontology	AB42
C0201968	Cortisol Measurement	0.0268049	53353	1	12	Disease Ontology	AB42
C0220708	VATER Association	0.0268049	5125	1	12	Disease Ontology	AB42
C0268363	Osteogenesis imperfecta type IV (disorder)	0.0268049	4041	1	12	Disease Ontology	AB42
C0300948	Caudal Regression Syndrome	0.0268049	5125	1	12	Disease Ontology	AB42
C0432252	Osteoporosis with pseudoglioma	0.0268049	4041	1	12	Disease Ontology	AB42
C0694533	Moderate obesity	0.0268049	1636	1	12	Disease Ontology	AB42
C1142276	Renal anemia	0.0268049	1636	1	12	Disease Ontology	AB42
C1404837	Drug-induced Nephropathy	0.0268049	1191	1	12	Disease Ontology	AB42
C1557335	Ocular surface disease	0.0268049	1191	1	12	Disease Ontology	AB42
C1568249	Usher Syndrome, Type II	0.0268049	79955	1	12	Disease Ontology	AB42
C1834124	Shield chest	0.0268049	5604	1	12	Disease Ontology	AB42
C2350873	Beryllium Disease	0.0268049	1636	1	12	Disease Ontology	AB42
C3714509	Nutrition Disorders	0.0268049	1636	1	12	Disease Ontology	AB42
C4534309	Acute lung injury/Acute respiratory distress syndrome (ARDS)	0.0268049	1636	1	12	Disease Ontology	AB42
C0010038	Corneal Opacity	0.027026	80144/4041	2	113	Disease Ontology	AB42
C0016034	Breast Fibrocystic Disease	0.0274695	55291/1636	2	114	Disease Ontology	AB42
C0020458	Hyperhidrosis disorder	0.0274695	27086/5604	2	114	Disease Ontology	AB42
C0393591	AICARDI-GOUTIERES SYNDROME	0.0288176	27086/5604	2	117	Disease Ontology	AB42
C0751494	Convulsive Seizures	0.0288176	1191/3612	2	117	Disease Ontology	AB42
C1175175	Severe Acute Respiratory Syndrome	0.0288176	1378/1636	2	117	Disease Ontology	AB42
C0003477	Separation Anxiety Disorder	0.0290066	1636	1	13	Disease Ontology	AB42
C0032310	Pneumonia, Viral	0.0290066	1636	1	13	Disease Ontology	AB42
C0042075	Urologic Diseases	0.0290066	1636	1	13	Disease Ontology	AB42
C0151879	Shortened QT interval	0.0290066	4041	1	13	Disease Ontology	AB42
C0264733	Ventricular dilatation (disorder)	0.0290066	1636	1	13	Disease Ontology	AB42
C0393584	Benign Hereditary Chorea	0.0290066	3742	1	13	Disease Ontology	AB42
C0451718	Non-obstructive reflux-associated chronic pyelonephritis (disorder)	0.0290066	1636	1	13	Disease Ontology	AB42
C0856738	Triple vessel disease	0.0290066	1636	1	13	Disease Ontology	AB42
C1135194	Chronic systolic heart failure	0.0290066	1636	1	13	Disease Ontology	AB42
C1318543	Fibrous histiocytoma of tendon sheath	0.0290066	1191	1	13	Disease Ontology	AB42
C1328931	Multiple lentigines	0.0290066	5604	1	13	Disease Ontology	AB42
C1412000	Mesenteric vascular insufficiency	0.0290066	1378	1	13	Disease Ontology	AB42
C1536222	Non STEMI	0.0290066	1636	1	13	Disease Ontology	AB42
C1761609	Aspiration pneumonitis	0.0290066	1636	1	13	Disease Ontology	AB42
C1862839	Anterior segment mesenchymal dysgenesis	0.0290066	7837	1	13	Disease Ontology	AB42
C2609247	Adrenal incidentaloma	0.0290066	1636	1	13	Disease Ontology	AB42
C3495566	Reflux nephropathy (disorder)	0.0290066	1636	1	13	Disease Ontology	AB42
C3551431	Sparse or absent eyelashes	0.0290066	5604	1	13	Disease Ontology	AB42
C4025751	Abnormality of the pancreas	0.0290066	4041	1	13	Disease Ontology	AB42
C1837658	Gross motor development delay	0.0292728	27086/4041	2	118	Disease Ontology	AB42
C3714581	Multicystic Dysplastic Kidney	0.0306557	80144/1636	2	121	Disease Ontology	AB42
C0264408	Childhood asthma	0.0310842	53353/1191/1636	3	303	Disease Ontology	AB42
C0234535	Clonic Seizures	0.0311224	1191/3612	2	122	Disease Ontology	AB42
C0010201	Chronic cough	0.0312034	1636	1	14	Disease Ontology	AB42
C0015526	Factor XII Deficiency	0.0312034	5604	1	14	Disease Ontology	AB42
C0021141	Inappropriate ADH Syndrome	0.0312034	1636	1	14	Disease Ontology	AB42
C0346991	Secondary malignant neoplasm of omentum	0.0312034	27086	1	14	Disease Ontology	AB42
C0584837	Choanal stenosis	0.0312034	80144	1	14	Disease Ontology	AB42
C0745106	hyperparathyroid	0.0312034	4041	1	14	Disease Ontology	AB42
C0869083	Other specified congenital malformation syndromes, not elsewhere classified in ICD10CM	0.0312034	5604	1	14	Disease Ontology	AB42
C1835473	Diaphyseal thickening	0.0312034	4041	1	14	Disease Ontology	AB42
C1868682	Paroxysmal kinesigenic choreoathetosis	0.0312034	3742	1	14	Disease Ontology	AB42
C3495721	Spitzoid melanoma	0.0312034	2768	1	14	Disease Ontology	AB42
C3696962	Coronary microvascular dysfunction	0.0312034	1636	1	14	Disease Ontology	AB42
C4025662	Abnormality of the ulna	0.0312034	5604	1	14	Disease Ontology	AB42
C4272579	Autosomal Dominant Osteopetrosis	0.0312034	4041	1	14	Disease Ontology	AB42
C4317123	Myoclonic Seizures	0.0315919	1191/3612	2	123	Disease Ontology	AB42
C0043094	Weight Gain	0.0320642	55055/1636	2	124	Disease Ontology	AB42
C0220810	Congenital defects	0.0330172	143425/1636	2	126	Disease Ontology	AB42
C0010635	Cystadenoma, Mucinous	0.0333953	1191	1	15	Disease Ontology	AB42
C0235618	Proliferative glomerulonephritis	0.0333953	1378	1	15	Disease Ontology	AB42
C0340569	Internal Carotid Artery Stenosis	0.0333953	1636	1	15	Disease Ontology	AB42
C0344490	Sacral agenesis	0.0333953	5125	1	15	Disease Ontology	AB42
C0521858	Decreased drug resistance	0.0333953	5604	1	15	Disease Ontology	AB42
C0545080	Composite Lymphoma	0.0333953	27086	1	15	Disease Ontology	AB42
C0684219	Myokymia	0.0333953	3742	1	15	Disease Ontology	AB42
C0700501	Congenital nystagmus	0.0333953	4041	1	15	Disease Ontology	AB42
C1096666	Thyroid cancer metastatic	0.0333953	5604	1	15	Disease Ontology	AB42
C1735591	VACTERL Association	0.0333953	5125	1	15	Disease Ontology	AB42
C3713420	Familial Hyperaldosteronism	0.0333953	2768	1	15	Disease Ontology	AB42
C3873363	Acute pulmonary thromboembolism	0.0333953	1636	1	15	Disease Ontology	AB42
C4023721	Abnormal hair pattern	0.0333953	80144	1	15	Disease Ontology	AB42
C4479709	FCD IIB	0.0333953	27086	1	15	Disease Ontology	AB42
C4552091	Polyarthritis, Juvenile, Rheumatoid Factor Negative	0.0354481	27086/1191	2	131	Disease Ontology	AB42
C4704862	Polyarthritis, Juvenile, Rheumatoid Factor Positive	0.0354481	27086/1191	2	131	Disease Ontology	AB42
C0005754	Congenital blindness	0.0355824	4041	1	16	Disease Ontology	AB42
C0011981	Diaphragmatic Eventration	0.0355824	80144	1	16	Disease Ontology	AB42
C0023481	Chronic Neutrophilic Leukemia	0.0355824	5604	1	16	Disease Ontology	AB42
C0027686	Pathologic Neovascularization	0.0355824	1191	1	16	Disease Ontology	AB42
C0033817	Pseudomonas Infections	0.0355824	3612	1	16	Disease Ontology	AB42
C0042420	Vasovagal syncope	0.0355824	1636	1	16	Disease Ontology	AB42
C0262586	Osteopenia/osteoporosis	0.0355824	4041	1	16	Disease Ontology	AB42
C0333291	Bleeding ulcer	0.0355824	1636	1	16	Disease Ontology	AB42
C0600228	Cardiopulmonary Arrest	0.0355824	8655	1	16	Disease Ontology	AB42
C0948480	Coronary Restenosis	0.0355824	1636	1	16	Disease Ontology	AB42
C1321884	Atresia of vagina	0.0355824	80144	1	16	Disease Ontology	AB42
C1515091	Surgically-Created Resection Cavity	0.0355824	2768	1	16	Disease Ontology	AB42
C1719788	Episodic ataxia type 1	0.0355824	3742	1	16	Disease Ontology	AB42
C1832119	Fibular hypoplasia	0.0355824	10082	1	16	Disease Ontology	AB42
C1836438	Familial neurocardiogenic syncope	0.0355824	1636	1	16	Disease Ontology	AB42
C3161650	Primary immunoglobulin A nephropathy (disorder)	0.0355824	1636	1	16	Disease Ontology	AB42
C3494623	Mild dementia	0.0355824	1636	1	16	Disease Ontology	AB42
C4025329	Abnormality of the anus	0.0355824	80144	1	16	Disease Ontology	AB42
C4087273	C3 glomerulopathy	0.0355824	1378	1	16	Disease Ontology	AB42
C0338451	Frontotemporal dementia	0.0356787	2768/1191/1636	3	320	Disease Ontology	AB42
C0221354	Frontal bossing	0.0359594	4041/10082/5604	3	321	Disease Ontology	AB42
C0262587	Parathyroid Adenoma	0.0364394	4041/5604	2	133	Disease Ontology	AB42
C0007282	Carotid Stenosis	0.0374414	1191/1636	2	135	Disease Ontology	AB42
C0025290	Aseptic Meningitis	0.0377647	1636	1	17	Disease Ontology	AB42
C0033941	Psychoses, Substance-Induced	0.0377647	1636	1	17	Disease Ontology	AB42
C0235259	Subcapsular cataract	0.0377647	4041	1	17	Disease Ontology	AB42
C0238441	Subglottic stenosis	0.0377647	80144	1	17	Disease Ontology	AB42
C0268095	Keshan disease	0.0377647	1636	1	17	Disease Ontology	AB42
C0344911	Left ventricular dilatation	0.0377647	1636	1	17	Disease Ontology	AB42
C0522174	Delinquent behavior	0.0377647	1636	1	17	Disease Ontology	AB42
C0741494	Elevated total bilirubin	0.0377647	4041	1	17	Disease Ontology	AB42
C1273976	First myocardial infarction	0.0377647	1636	1	17	Disease Ontology	AB42
C1274648	Segmental vitiligo	0.0377647	1636	1	17	Disease Ontology	AB42
C1306762	Aortoiliac occlusive disease	0.0377647	1636	1	17	Disease Ontology	AB42
C1332884	Central nervous system leukaemia	0.0377647	5604	1	17	Disease Ontology	AB42
C1720816	Endometrial Diseases	0.0377647	1191	1	17	Disease Ontology	AB42
C1839832	Noncompaction cardiomyopathy	0.0377647	1636	1	17	Disease Ontology	AB42
C1840380	Persistent cavum septum pellucidum	0.0377647	27086	1	17	Disease Ontology	AB42
C1849300	Widely patent fontanelles and sutures	0.0377647	1636	1	17	Disease Ontology	AB42
C1850259	Short tibia	0.0377647	10082	1	17	Disease Ontology	AB42
C1856019	Abnormal cortical gyration	0.0377647	80144	1	17	Disease Ontology	AB42
C2584620	Thrombophilia, hereditary	0.0377647	1636	1	17	Disease Ontology	AB42
C3888198	BESTROPHINOPATHY, AUTOSOMAL RECESSIVE	0.0377647	1636	1	17	Disease Ontology	AB42
C0019270	Hernia	0.0379464	10082/1636	2	136	Disease Ontology	AB42
C0266589	Congenital ear anomaly NOS (disorder)	0.038454	7837/80144	2	137	Disease Ontology	AB42
C0005938	Bone Density	0.0389643	4041/55291	2	138	Disease Ontology	AB42
C3714758	Juvenile psoriatic arthritis	0.0389643	27086/1191	2	138	Disease Ontology	AB42
C0003466	Anus, Imperforate	0.0394771	80144/5125	2	139	Disease Ontology	AB42
C0003460	Anuria	0.0399421	1636	1	18	Disease Ontology	AB42
C0034345	Pyruvate Dehydrogenase Complex Deficiency Disease	0.0399421	1636	1	18	Disease Ontology	AB42
C0039503	Tendinitis	0.0399421	4041	1	18	Disease Ontology	AB42
C0262417	Acute on chronic pancreatitis	0.0399421	1636	1	18	Disease Ontology	AB42
C0264172	Barrel chest	0.0399421	4041	1	18	Disease Ontology	AB42
C0268251	Gaucher Disease, Type 3 (disorder)	0.0399421	1636	1	18	Disease Ontology	AB42
C0342546	Premature adrenarche	0.0399421	4041	1	18	Disease Ontology	AB42
C1536221	Non ST segment elevation myocardial infarction	0.0399421	1636	1	18	Disease Ontology	AB42
C1709661	Primary Focal Segmental Glomerulosclerosis	0.0399421	1636	1	18	Disease Ontology	AB42
C1850383	Neuropathy, Painful	0.0399421	1636	1	18	Disease Ontology	AB42
C1954751	Microdeletion syndromes	0.0399421	27086	1	18	Disease Ontology	AB42
C4551979	Nephronophthisis 1	0.0399421	1636	1	18	Disease Ontology	AB42
C4700045	Non-ST-segment elevation myocardial infarction (NSTEMI)	0.0399421	1636	1	18	Disease Ontology	AB42
C0149958	Complex partial seizures	0.0399925	1191/3612	2	140	Disease Ontology	AB42
C0026010	Microphthalmos	0.0406061	7837/80144/4041	3	337	Disease Ontology	AB42
C0242852	Proliferative vitreoretinopathy	0.0410311	4041/1636	2	142	Disease Ontology	AB42
C0270846	Epileptic drop attack	0.0415542	1191/3612	2	143	Disease Ontology	AB42
C0019625	Sinus histiocytosis	0.0421146	5604	1	19	Disease Ontology	AB42
C0162869	Aneurysm, Ruptured	0.0421146	1636	1	19	Disease Ontology	AB42
C0231274	Intolerant of heat	0.0421146	5604	1	19	Disease Ontology	AB42
C0263505	Alopecia universalis	0.0421146	1636	1	19	Disease Ontology	AB42
C0264936	Secondary pulmonary hypertension	0.0421146	1636	1	19	Disease Ontology	AB42
C0268186	Congenital glucose-galactose malabsorption	0.0421146	1378	1	19	Disease Ontology	AB42
C0339539	Familial Exudative Vitreoretinopathy	0.0421146	4041	1	19	Disease Ontology	AB42
C0342895	Fish-Eye Disease	0.0421146	1191	1	19	Disease Ontology	AB42
C0431448	Absent eyebrow	0.0421146	80144	1	19	Disease Ontology	AB42
C0520743	Mediastinal lymphadenopathy	0.0421146	27086	1	19	Disease Ontology	AB42
C1333171	Primary Cutaneous Follicle Center Lymphoma	0.0421146	27086	1	19	Disease Ontology	AB42
C1512508	Human herpesvirus 8 infection	0.0421146	64122	1	19	Disease Ontology	AB42
C1843181	Noonan syndrome-like disorder with loose anagen hair	0.0421146	5604	1	19	Disease Ontology	AB42
C3178789	Widespread Chronic Pain	0.0421146	1191	1	19	Disease Ontology	AB42
C4055183	Contrast - Induced Nephropathy	0.0421146	1636	1	19	Disease Ontology	AB42
C0007112	Adenocarcinoma of prostate	0.042118	1191/8655/5604	3	342	Disease Ontology	AB42
C0740392	Infarction, Middle Cerebral Artery	0.042608	8655/1636	2	145	Disease Ontology	AB42
C0019202	Hepatolenticular Degeneration	0.0431387	1191/1636	2	146	Disease Ontology	AB42
C0024433	Macrostomia	0.0442075	80144/5604	2	148	Disease Ontology	AB42
C0206729	Neurofibrosarcoma	0.0442824	5604	1	20	Disease Ontology	AB42
C0266231	Ectopic anus	0.0442824	80144	1	20	Disease Ontology	AB42
C0266574	Ablepharon	0.0442824	80144	1	20	Disease Ontology	AB42
C0342731	Deficiency of mevalonate kinase	0.0442824	2895	1	20	Disease Ontology	AB42
C0344290	Vitreoretinal degeneration	0.0442824	4041	1	20	Disease Ontology	AB42
C0553980	Endomyocardial Fibrosis	0.0442824	1636	1	20	Disease Ontology	AB42
C0809983	Schizophrenia and related disorders	0.0442824	1636	1	20	Disease Ontology	AB42
C1333280	Desmoplastic melanoma	0.0442824	1191	1	20	Disease Ontology	AB42
C1719494	PERIODONTITIS, LOCALIZED AGGRESSIVE	0.0442824	1191	1	20	Disease Ontology	AB42
C2584409	Prothrombin G20210A mutation	0.0442824	1636	1	20	Disease Ontology	AB42
C4021254	Cutaneous finger syndactyly	0.0442824	80144	1	20	Disease Ontology	AB42
C0314719	Dryness of eye	0.0447456	1191/1636	2	149	Disease Ontology	AB42
C0600033	Acquired Kyphoscoliosis	0.0447456	4041/5604	2	149	Disease Ontology	AB42
C0334463	Malignant Fibrous Histiocytoma	0.0452862	27086/5604	2	150	Disease Ontology	AB42
C0345392	Congenital kyphoscoliosis	0.0458292	4041/5604	2	151	Disease Ontology	AB42
C0036454	Scotoma	0.0464454	79955	1	21	Disease Ontology	AB42
C0037383	Sneezing	0.0464454	8655	1	21	Disease Ontology	AB42
C0238284	Acute mountain sickness	0.0464454	1636	1	21	Disease Ontology	AB42
C1399793	skin fold (abnormality)	0.0464454	1636	1	21	Disease Ontology	AB42
C1408174	Hypertrophic neuropathy of infancy	0.0464454	1337	1	21	Disease Ontology	AB42
C1408182	Hereditary motor and sensory neuropathy, types I-IV	0.0464454	1337	1	21	Disease Ontology	AB42
C1504532	Post transplant diabetes mellitus	0.0464454	1636	1	21	Disease Ontology	AB42
C1737225	Mesangioproliferative glomerulonephritis	0.0464454	1636	1	21	Disease Ontology	AB42
C1843005	Absent eyelashes	0.0464454	80144	1	21	Disease Ontology	AB42
C1861861	CARDIOMYOPATHY, FAMILIAL RESTRICTIVE, 1 (disorder)	0.0464454	1636	1	21	Disease Ontology	AB42
C2875300	Peroneal muscular atrophy (axonal type) (hypertrophic type)	0.0464454	1337	1	21	Disease Ontology	AB42
C4317107	Abnormality of the thyroid gland	0.0464454	27086	1	21	Disease Ontology	AB42
C4552000	Episodic Kinesigenic Dyskinesia 1	0.0469224	3742/1636	2	153	Disease Ontology	AB42
C0041327	Tuberculosis, Pulmonary	0.0471455	1378/2768/1636	3	358	Disease Ontology	AB42
C0041956	Ureteral obstruction	0.0474693	7837/1191/1636	3	359	Disease Ontology	AB42
C0575158	Kyphoscoliosis deformity of spine	0.0480253	4041/5604	2	155	Disease Ontology	AB42
C0013238	Dry Eye Syndromes	0.0485803	1191/1636	2	156	Disease Ontology	AB42
C0020542	Pulmonary Hypertension	0.0485803	1191/1636	2	156	Disease Ontology	AB42
C0152025	Polyneuropathy	0.0485803	1191/1636	2	156	Disease Ontology	AB42
C0017924	Glycogen Storage Disease Type V	0.0486035	1636	1	22	Disease Ontology	AB42
C0028841	Ocular Hypotension	0.0486035	1636	1	22	Disease Ontology	AB42
C0266525	Irido-corneal dysgenesis	0.0486035	7837	1	22	Disease Ontology	AB42
C0268790	Renal vascular disorder	0.0486035	1636	1	22	Disease Ontology	AB42
C0406775	Symmetrical dyschromatosis of extremities	0.0486035	1636	1	22	Disease Ontology	AB42
C0577573	Mass of body region	0.0486035	4041	1	22	Disease Ontology	AB42
C0745133	Isolated systolic hypertension	0.0486035	1636	1	22	Disease Ontology	AB42
C1336538	Supratentorial Embryonal Tumor, Not Otherwise Specified	0.0486035	8655	1	22	Disease Ontology	AB42
C1443237	Healthcare associated pneumonia	0.0486035	1636	1	22	Disease Ontology	AB42
C1852242	Nonarteritic anterior ischemic optic neuropathy (NAION)	0.0486035	1636	1	22	Disease Ontology	AB42
C2826321	Refractory Thrombocytopenia	0.0486035	1636	1	22	Disease Ontology	AB42
C3179508	Aplasia/Hypoplasia of the thumb	0.0486035	80144	1	22	Disease Ontology	AB42
C3501846	Noonan-Like Syndrome With Loose Anagen Hair	0.0486035	5604	1	22	Disease Ontology	AB42
C4023018	Subcortical cerebral atrophy	0.0486035	79955	1	22	Disease Ontology	AB42
C4025787	Calvarial skull defect	0.0486035	80144	1	22	Disease Ontology	AB42
C4290140	recurrent myocardial infarction	0.0486035	1636	1	22	Disease Ontology	AB42
C0027022	Myeloproliferative disease	0.0494349	27086/5604/1636	3	365	Disease Ontology	AB42
C0024535	Malaria, Falciparum	0.0496974	1378/1191	2	158	Disease Ontology	AB42
C0344395	Bilirubin measurement	6.60669e-06	28234/338821/10599/6579/147381	5	56	Disease Ontology	Tau
C1287365	Bilirubin level result	1.50303e-05	28234/338821/10599/6579	4	32	Disease Ontology	Tau
C0276496	Familial Alzheimer Disease (FAD)	3.19682e-05	274/3425/23607/2185/51338/8301/4522/81631	8	260	Disease Ontology	Tau
C0751772	REM Sleep Behavior Disorder	6.4845e-05	10815/2580/84286/1609	4	46	Disease Ontology	Tau
C0494463	Alzheimer Disease, Late Onset	8.58829e-05	24/274/345643/23607/2185/64231/643680/51338/8301	9	385	Disease Ontology	Tau
C0750901	Alzheimer Disease, Early Onset	0.00017501	274/3425/23607/51338/8301/7276	6	174	Disease Ontology	Tau
C0023364	Leptospirosis	0.000334171	84173/28234/338821/7276	4	70	Disease Ontology	Tau
C1827301	Extensively Drug-Resistant Tuberculosis	0.000338414	24/2768/80196	3	29	Disease Ontology	Tau
C3276706	Small Fiber Neuropathy	0.000593874	24/2768/7276	3	35	Disease Ontology	Tau
C1518716	Ovarian gonadoblastoma	0.0011736	2626/58524	2	11	Disease Ontology	Tau
C4025892	Abnormality of the labia	0.0011736	2626/58524	2	11	Disease Ontology	Tau
C4510744	46,XY partial gonadal dysgenesis	0.0011736	2626/58524	2	11	Disease Ontology	Tau
C0546126	Acute Confusional Senile Dementia	0.0012363	274/23607/51338/8301	4	99	Disease Ontology	Tau
C0750900	Alzheimer's Disease, Focal Onset	0.0012363	274/23607/51338/8301	4	99	Disease Ontology	Tau
C0917796	Optic Atrophy, Hereditary, Leber	0.0012832	24/64395/10815/169792	4	100	Disease Ontology	Tau
C1515283	Testicular gonadoblastoma	0.001404	2626/58524	2	12	Disease Ontology	Tau
C1834931	Cystic renal dysplasia	0.001404	169792/80114	2	12	Disease Ontology	Tau
C4025362	Abnormality of the gastric mucosa	0.001404	28234/10599	2	12	Disease Ontology	Tau
C0266453	Exencephaly	0.00141236	5077/84678/4522	3	47	Disease Ontology	Tau
C0302885	Testicular dysgenesis	0.00165418	2626/1761	2	13	Disease Ontology	Tau
C1568248	Usher Syndrome, Type III	0.00165418	65217/22901	2	13	Disease Ontology	Tau
C1848606	Vestibular hypofunction	0.00165418	65217/22901	2	13	Disease Ontology	Tau
C4025895	Abnormality of the scrotum	0.00165418	2626/58524	2	13	Disease Ontology	Tau
C0007398	Catatonia	0.00192397	6595/57674	2	14	Disease Ontology	Tau
C0018051	Gonadal Dysgenesis	0.00199923	2626/1761/58524	3	53	Disease Ontology	Tau
C4022996	Abnormal sex determination	0.00221316	2626/58524	2	15	Disease Ontology	Tau
C0337428	Fibrinogen assay	0.00222379	64231/643680/51338	3	55	Disease Ontology	Tau
C0158646	Cleft palate with cleft lip	0.00242774	24/9411/5077/4522	4	119	Disease Ontology	Tau
C0023786	Mucopolysaccharidosis I	0.00252158	10861/3425	2	16	Disease Ontology	Tau
C4025858	Abnormal cochlea morphology	0.00252158	65217/22901	2	16	Disease Ontology	Tau
C0018777	Conductive hearing loss	0.00255368	24/9411/3425/345643/10309/9533	6	291	Disease Ontology	Tau
C1260926	Abnormal pigmentation	0.00258897	3425/28234/10599	3	58	Disease Ontology	Tau
C0345309	Hypoplasia of vagina	0.00284904	2626/58524	2	17	Disease Ontology	Tau
C1848178	Female external genitalia in individual with 46,XY karyotype	0.00284904	2626/58524	2	17	Disease Ontology	Tau
C0220810	Congenital defects	0.00298452	9411/5077/2626/4522	4	126	Disease Ontology	Tau
C0004144	Atelectasis	0.0031305	5077/345643/10309	3	62	Disease Ontology	Tau
C0268490	Tyrosinemia, Type I	0.00319537	3425/7276	2	18	Disease Ontology	Tau
C0340493	Paroxysmal familial ventricular fibrillation	0.00319537	8301/1829	2	18	Disease Ontology	Tau
C4021972	Urogenital sinus anomaly	0.00319537	2626/58524	2	18	Disease Ontology	Tau
C0206526	Tuberculosis, Multidrug-Resistant	0.00389861	24/2768/80196	3	67	Disease Ontology	Tau
C0086395	Hearing Loss, Extreme	0.00394386	5077/65217	2	20	Disease Ontology	Tau
C0581883	Complete Hearing Loss	0.00394386	5077/65217	2	20	Disease Ontology	Tau
C0751068	Deafness, Acquired	0.00394386	5077/65217	2	20	Disease Ontology	Tau
C3665473	Bilateral Deafness	0.00394386	5077/65217	2	20	Disease Ontology	Tau
C4082305	Deaf Mutism	0.00394386	5077/65217	2	20	Disease Ontology	Tau
C1849367	Nasal bridge wide	0.00417905	24/5077/10815/3425/9533/2626/79791	7	429	Disease Ontology	Tau
C0036454	Scotoma	0.00434568	65217/22901	2	21	Disease Ontology	Tau
C0266371	Streak ovary	0.00434568	2626/58524	2	21	Disease Ontology	Tau
C1859014	Primary gonadal insufficiency	0.00434568	2626/58524	2	21	Disease Ontology	Tau
C0011052	Prelingual Deafness	0.00476564	5077/65217	2	22	Disease Ontology	Tau
C0017924	Glycogen Storage Disease Type V	0.00476564	4084/2185	2	22	Disease Ontology	Tau
C0151639	Decreased fertility in females	0.00520357	2626/58524	2	23	Disease Ontology	Tau
C0268306	Unconjugated hyperbilirubinemia	0.00520357	28234/10599	2	23	Disease Ontology	Tau
C4023101	Elevated circulating luteinizing hormone level	0.00520357	2626/58524	2	23	Disease Ontology	Tau
C4021790	Abnormality of the skeletal system	0.0052905	3425/9533/28234/10599	4	148	Disease Ontology	Tau
C0202231	Thyroxine measurement	0.00565929	169792/10599	2	24	Disease Ontology	Tau
C0521694	Atrophic retina	0.00565929	24/22901	2	24	Disease Ontology	Tau
C4733093	progesterone receptor-negative breast cancer	0.00565929	2185/10599	2	24	Disease Ontology	Tau
C0235946	Cerebral atrophy	0.00566633	274/345643/5521/23607/8301/79791/7276	7	454	Disease Ontology	Tau
C0948896	Primary hypogonadism	0.00639854	9533/2626/58524	3	80	Disease Ontology	Tau
C0489786	Height	0.00649264	155185/2768/10643/28234/8224	5	249	Disease Ontology	Tau
C4021550	Elevated circulating follicle stimulating hormone level	0.0066234	2626/58524	2	26	Disease Ontology	Tau
C0008924	Cleft upper lip	0.00716134	24/9411/5077/10815/9533	5	255	Disease Ontology	Tau
C0497552	Congenital neurologic anomalies	0.00732102	5077/3425/7276	3	84	Disease Ontology	Tau
C0011999	Diastematomyelia	0.0076566	5077/4522	2	28	Disease Ontology	Tau
C0152234	Iniencephaly	0.0076566	5077/4522	2	28	Disease Ontology	Tau
C0267971	Storage disease	0.0076566	3425/7276	2	28	Disease Ontology	Tau
C0344479	Spinal Cord Myelodysplasia	0.0076566	5077/4522	2	28	Disease Ontology	Tau
C1861537	OROFACIAL CLEFT 1	0.0076566	24/9411	2	28	Disease Ontology	Tau
C4733094	progesterone receptor-positive breast cancer	0.0076566	2185/10599	2	28	Disease Ontology	Tau
C0018054	Gonadal Dysgenesis, 46,XY	0.00819869	2626/1761	2	29	Disease Ontology	Tau
C0027806	Neurenteric Cyst	0.00819869	5077/4522	2	29	Disease Ontology	Tau
C1328479	Pancreatic Endocrine Carcinoma	0.00819869	2768/7276	2	29	Disease Ontology	Tau
C0025312	Meningomyelocele	0.00857952	5077/23607/4522	3	89	Disease Ontology	Tau
C0424621	Body Fat Distribution	0.00884548	728780/155185/2768	3	90	Disease Ontology	Tau
C0038663	Suicide attempt	0.009333	65217/121512	2	31	Disease Ontology	Tau
C0039292	Tangier Disease	0.009333	24/2822	2	31	Disease Ontology	Tau
C0702169	Acrania	0.009333	5077/4522	2	31	Disease Ontology	Tau
C1868672	NEPHROTIC SYNDROME, STEROID-RESISTANT, AUTOSOMAL RECESSIVE	0.009333	57510/23607	2	31	Disease Ontology	Tau
C0268307	Conjugated hyperbilirubinemia	0.00992489	28234/10599	2	32	Disease Ontology	Tau
C0241011	Low serum estradiol levels	0.010533	2626/58524	2	33	Disease Ontology	Tau
C4551584	Brain atrophy	0.0108049	274/23607/8301/7276	4	182	Disease Ontology	Tau
C0206661	Gonadoblastoma	0.0111573	1761/58524	2	34	Disease Ontology	Tau
C4721579	Secondary malignant neoplasm of colon and/or rectum	0.0112333	307/23607/8794/284/10599/7276	6	397	Disease Ontology	Tau
C0023521	Globoid cell leukodystrophy	0.0117975	64395/3425	2	35	Disease Ontology	Tau
C1861329	Spinal canal stenosis	0.0117975	3425/7276	2	35	Disease Ontology	Tau
C4317124	Polynesian Bronchiectasis	0.0117975	345643/10309	2	35	Disease Ontology	Tau
C0086795	Pfaundler-Hurler Syndrome	0.0124535	10861/3425	2	36	Disease Ontology	Tau
C0206743	Rhabdoid Tumor	0.0127453	274/284/6595	3	103	Disease Ontology	Tau
C1853487	Thick eyebrow	0.0130798	5077/3425/79791	3	104	Disease Ontology	Tau
C0154920	Pigmentary iris degeneration	0.0131251	65217/22901	2	37	Disease Ontology	Tau
C0266427	Testicular regression syndrome	0.0131251	2626/58524	2	37	Disease Ontology	Tau
C0027341	Nail-Patella Syndrome	0.0138122	345643/23607	2	38	Disease Ontology	Tau
C0152426	Craniorachischisis	0.0138122	5077/4522	2	38	Disease Ontology	Tau
C4049796	Abnormality of cardiovascular system morphology	0.0143408	5077/2626/58524/6595	4	198	Disease Ontology	Tau
C0002986	Fabry Disease	0.0144679	3425/3306/7276	3	108	Disease Ontology	Tau
C0345967	Malignant mesothelioma	0.0144876	307/3425/10643/8794/8793/6595	6	420	Disease Ontology	Tau
C0036875	Disorders of Sex Development	0.0145146	2626/1761	2	39	Disease Ontology	Tau
C0700636	Focal nodular hyperplasia of liver	0.0145146	284/10599	2	39	Disease Ontology	Tau
C1858574	Sparse axillary hair	0.0145146	2626/58524	2	39	Disease Ontology	Tau
C3711376	Isodicentric Chromosome 15 Syndrome	0.0145146	1761/58524	2	39	Disease Ontology	Tau
C0029883	Otitis Media with Effusion	0.0151921	24/345643/10309	3	110	Disease Ontology	Tau
C0349782	Ischemic cardiomyopathy	0.0151921	2626/2185/284	3	110	Disease Ontology	Tau
C0266610	Preauricular dimple	0.0152321	10815/2626	2	40	Disease Ontology	Tau
C0027831	Neurofibromatosis 1	0.0158624	4084/2768/6595/8301/57674	5	311	Disease Ontology	Tau
C0018979	Hemianopsia	0.0159647	65217/22901	2	41	Disease Ontology	Tau
C0080218	Tethered Cord Syndrome	0.0159647	5077/4522	2	41	Disease Ontology	Tau
C0391976	Pain Disorder	0.0159647	24/2768	2	41	Disease Ontology	Tau
C1855672	Immotile cilia	0.0159647	345643/10309	2	41	Disease Ontology	Tau
C4703436	Impaired nasal mucociliary clearance	0.0159647	345643/10309	2	41	Disease Ontology	Tau
C1270972	Mild cognitive disorder	0.0160892	274/345643/64231/8301/84678/7276	6	430	Disease Ontology	Tau
C0240310	Hypoplasia of the maxilla	0.0163163	9411/5077/9533	3	113	Disease Ontology	Tau
C0266617	Congenital anomaly of face	0.0167011	5077/9533/169792	3	114	Disease Ontology	Tau
C0042961	Intestinal Volvulus	0.016712	24/1761	2	42	Disease Ontology	Tau
C0154860	Hereditary retinal dystrophy	0.016712	24/65217	2	42	Disease Ontology	Tau
C0158981	Neonatal diabetes mellitus	0.016712	2626/169792	2	42	Disease Ontology	Tau
C0241654	Abnormal heart valve morphology	0.016712	274/3425	2	42	Disease Ontology	Tau
C0342882	Familial hypercholesterolemia - heterozygous	0.016712	2626/10599	2	42	Disease Ontology	Tau
C1858573	Sparse pubic hair	0.016712	2626/58524	2	42	Disease Ontology	Tau
C3665386	Abnormal vision	0.0170911	24/65217/22901	3	115	Disease Ontology	Tau
C0281508	Desmoplastic Small Round Cell Tumor	0.0174741	5077/2768	2	43	Disease Ontology	Tau
C4551906	Ciliary Dyskinesia, Primary, 1, With Or Without Situs Inversus	0.0174741	345643/10309	2	43	Disease Ontology	Tau
C0023530	Leukopenia	0.0178097	3425/8794/28234/338821/10599/4522	6	440	Disease Ontology	Tau
C0005747	Blepharospasm	0.0182507	9533/22901	2	44	Disease Ontology	Tau
C0243066	Atresia	0.0182507	2626/2185	2	44	Disease Ontology	Tau
C4021551	Absence of secondary sex characteristics	0.0182507	2626/58524	2	44	Disease Ontology	Tau
C0005612	Birth Weight	0.0185363	155185/2768/10643/169792	4	214	Disease Ontology	Tau
C0004045	Asphyxia Neonatorum	0.0190417	274/9533	2	45	Disease Ontology	Tau
C0004941	Behavioral Symptoms	0.0190417	345643/7276	2	45	Disease Ontology	Tau
C0497202	Abnormal ocular motility	0.0190417	5521/55163	2	45	Disease Ontology	Tau
C1969372	Tubulointerstitial fibrosis	0.0194896	23607/8793/284/80196/7276	5	328	Disease Ontology	Tau
C0016052	Fibromuscular Dysplasia	0.0206663	23607/57674	2	47	Disease Ontology	Tau
C1855925	Hyperopia, High	0.0206663	65217/22901	2	47	Disease Ontology	Tau
C4073137	Decreased serum testosterone level	0.0206663	2626/58524	2	47	Disease Ontology	Tau
C4551564	Narrow nasal bridge	0.0206663	5077/6595	2	47	Disease Ontology	Tau
C0013069	Double Outlet Right Ventricle	0.0214995	5077/2626	2	48	Disease Ontology	Tau
C0018520	Halitosis	0.0214995	345643/10309	2	48	Disease Ontology	Tau
C0026703	Mucopolysaccharidoses	0.0214995	3425/22901	2	11	Disease Ontology	Tau
C0032987	Ectopic Pregnancy	0.0214995	345643/10309	2	48	Disease Ontology	Tau
C0265354	CHARGE Syndrome	0.0223466	6595/84678	2	49	Disease Ontology	Tau
C0026106	Mild Mental Retardation	0.0223545	274/10815/2626/4522/79791	5	340	Disease Ontology	Tau
C0020433	Hyperbilirubinemia	0.0240229	28234/10599/6579	3	131	Disease Ontology	Tau
C0085576	Iron-Refractory Iron Deficiency Anemia	0.0240814	3425/1761	2	51	Disease Ontology	Tau
C0342751	Generalized glycogen storage disease of infants	0.0240814	3425/7276	2	51	Disease Ontology	Tau
C0424139	Anxiety and fear	0.0240814	2185/284	2	51	Disease Ontology	Tau
C1853238	Conotruncal defect	0.0240814	2626/4522	2	51	Disease Ontology	Tau
C0007820	Cerebrovascular Disorders	0.0244193	345643/8301/57674/7276	4	233	Disease Ontology	Tau
C1860816	Preauricular skin tag	0.0258698	10815/9533	2	53	Disease Ontology	Tau
C0019270	Hernia	0.0264573	3425/2185/6595	3	136	Disease Ontology	Tau
C1567435	Polycystic Kidney - body part	0.0267836	169792/80114	2	54	Disease Ontology	Tau
C0265338	Coffin-Siris syndrome	0.02865	8794/6595	2	56	Disease Ontology	Tau
C0949664	Tauopathies	0.028656	274/2185/57674/7276	4	245	Disease Ontology	Tau
C0429087	Electrocardiogram: P-R interval	0.0296022	90102/93643	2	57	Disease Ontology	Tau
C1860787	DOWN SYNDROME CRITICAL REGION	0.0296022	8794/8793	2	57	Disease Ontology	Tau
C0424678	Lean body mass	0.0306173	22881/155185/2768	3	144	Disease Ontology	Tau
C0008780	Ciliary Motility Disorders	0.0315441	345643/10309	2	59	Disease Ontology	Tau
C0153594	Malignant neoplasm of testis	0.0317091	1761/8577/28234/3306	4	253	Disease Ontology	Tau
C0004509	Azoospermia	0.0321037	2626/1761/58524/3306	4	254	Disease Ontology	Tau
C0024537	Malaria, Vivax	0.0325335	10599/6579	2	60	Disease Ontology	Tau
C0024591	Malignant hyperpyrexia due to anesthesia	0.0325335	11017/274	2	60	Disease Ontology	Tau
C0024433	Macrostomia	0.032819	3425/9533/6595	3	148	Disease Ontology	Tau
C0018916	Hemangioma	0.0329015	10815/2185/284/57674	4	256	Disease Ontology	Tau
C0011053	Deafness	0.0345485	5077/65217	2	62	Disease Ontology	Tau
C0027726	Nephrotic Syndrome	0.0351473	57510/23607/2626/58524/7276	5	384	Disease Ontology	Tau
C0004245	Atrioventricular Block	0.0355739	2626/7276	2	63	Disease Ontology	Tau
C0156394	Hypertrophy of clitoris	0.0355739	2626/58524	2	63	Disease Ontology	Tau
C0973461	Dysphasia	0.0355739	9533/6595	2	63	Disease Ontology	Tau
C0279070	Adult Oligodendroglioma	0.0362727	10309/10643/6595	3	154	Disease Ontology	Tau
C0280475	Childhood Oligodendroglioma	0.0362727	10309/10643/6595	3	154	Disease Ontology	Tau
C0205770	Choroid Plexus Papilloma	0.0366109	10336/7276	2	64	Disease Ontology	Tau
C3160712	Palpitations, CTCAE	0.0366109	2626/1829	2	64	Disease Ontology	Tau
C0027947	Neutropenia	0.0368373	3425/8794/28234/338821/10599	5	389	Disease Ontology	Tau
C0020542	Pulmonary Hypertension	0.037464	2626/284/147381	3	156	Disease Ontology	Tau
C2585653	Persistent atrial fibrillation	0.037464	11017/90102/2626	3	156	Disease Ontology	Tau
C0037369	Smoking	0.0375271	155185/2768/169792/65217/57156	5	391	Disease Ontology	Tau
C0025229	Melioidosis	0.0376595	24/80196	2	65	Disease Ontology	Tau
C0085220	Cerebral Amyloid Angiopathy	0.0376595	345643/7276	2	65	Disease Ontology	Tau
C0042798	Low Vision	0.0380671	24/3425/8224	3	157	Disease Ontology	Tau
C3468561	familial atrial fibrillation	0.0380671	11017/90102/2626	3	157	Disease Ontology	Tau
C0271084	Exudative age-related macular degeneration	0.0386752	24/10599/8224	3	158	Disease Ontology	Tau
C0476397	Electroretinogram abnormal	0.0386752	24/65217/22901	3	158	Disease Ontology	Tau
C1336527	Carcinoma of urinary bladder, superficial	0.0387196	284/8224	2	66	Disease Ontology	Tau
C0424503	Dysmorphic facies	0.0392554	10815/6595/169792/79791	4	271	Disease Ontology	Tau
C0023462	Acute Megakaryocytic Leukemias	0.0392882	284/169792/8301	3	159	Disease Ontology	Tau
C0022521	Kartagener Syndrome	0.039791	345643/10309	2	67	Disease Ontology	Tau
C0041318	Tuberculosis, Meningeal	0.0408737	80196/7276	2	68	Disease Ontology	Tau
C0271097	Usher Syndrome	0.0408737	65217/22901	2	68	Disease Ontology	Tau
C0393734	Complex Partial Status Epilepticus	0.0408737	2185/55163	2	68	Disease Ontology	Tau
C0562350	Hip circumference	0.0408737	155185/2768	2	68	Disease Ontology	Tau
C0751524	Simple Partial Status Epilepticus	0.0408737	2185/55163	2	68	Disease Ontology	Tau
C1865866	Congenital sensorineural hearing loss	0.0408737	5077/65217	2	68	Disease Ontology	Tau
C0426576	Gastrointestinal symptom	0.0419673	10599/7276	2	69	Disease Ontology	Tau
C0751522	Status Epilepticus, Subclinical	0.0419673	2185/55163	2	69	Disease Ontology	Tau
C0403823	Asthenozoospermia	0.0424276	345643/10309/3306	3	164	Disease Ontology	Tau
C0205851	Germ cell tumor	0.0424447	83439/2626/1761/58524	4	278	Disease Ontology	Tau
C0016412	Folic Acid Deficiency	0.043072	5077/4522	2	70	Disease Ontology	Tau
C0030252	Palpitations	0.043072	2626/1829	2	70	Disease Ontology	Tau
C0338831	Manic	0.0437177	10815/23607/80114	3	166	Disease Ontology	Tau
C2747816	Complicated malaria	0.0437177	4084/284/80196	3	166	Disease Ontology	Tau
C0751523	Non-Convulsive Status Epilepticus	0.0441874	2185/55163	2	71	Disease Ontology	Tau
C1842366	Low anterior hairline	0.0441874	9533/6595	2	71	Disease Ontology	Tau
C0205698	Undifferentiated carcinoma	0.0448102	307/2822/6595/81631	4	283	Disease Ontology	Tau
C0018790	Cardiac Arrest	0.0448637	5521/284/10599/6579/7276	5	411	Disease Ontology	Tau
C0028077	Nyctalopia	0.0450274	24/65217/22901	3	168	Disease Ontology	Tau
C0002351	Altitude Sickness	0.0460924	23607	1	10	Disease Ontology	Tau
C0013481	Ebstein Anomaly	0.0460924	2626	1	10	Disease Ontology	Tau
C0031149	Peritoneal Neoplasms	0.0460924	10643	1	10	Disease Ontology	Tau
C0268009	Hyperosmolality	0.0460924	284	1	10	Disease Ontology	Tau
C0271215	Blindness, Legal	0.0460924	24	1	10	Disease Ontology	Tau
C0393808	Charcot-Marie-Tooth disease, X-linked, 1	0.0460924	7276	1	10	Disease Ontology	Tau
C0455806	Infant length	0.0460924	10643	1	10	Disease Ontology	Tau
C0596452	disabling disease	0.0460924	7276	1	10	Disease Ontology	Tau
C0730294	North Carolina macular dystrophy	0.0460924	24	1	10	Disease Ontology	Tau
C1332218	Adult Type Ovarian Granulosa Cell Tumor	0.0460924	2626	1	10	Disease Ontology	Tau
C1850630	Broad distal phalanx of finger	0.0460924	6595	1	10	Disease Ontology	Tau
C1854718	J-shaped sella turcica	0.0460924	3425	1	10	Disease Ontology	Tau
C1859363	Abnormality of dental eruption	0.0460924	9411	1	10	Disease Ontology	Tau
C1863351	Calvarial hyperostosis	0.0460924	3425	1	10	Disease Ontology	Tau
C2032780	Palate fistula	0.0460924	9411	1	10	Disease Ontology	Tau
C2827503	HFE-Associated Hereditary Hemochromatosis	0.0460924	1761	1	10	Disease Ontology	Tau
C2931838	Familial HDL deficiency	0.0460924	2822	1	10	Disease Ontology	Tau
C3258293	Valvular disease	0.0460924	3425	1	10	Disease Ontology	Tau
C3899646	Childhood Pilomyxoid Astrocytoma	0.0460924	10643	1	10	Disease Ontology	Tau
C4021794	Abnormality of the adrenal glands	0.0460924	9533	1	10	Disease Ontology	Tau
C4021881	Agenesis of lateral incisor	0.0460924	9411	1	10	Disease Ontology	Tau
C4081731	Hereditary systemic amyloidosis	0.0460924	7276	1	10	Disease Ontology	Tau
C0240953	Winged scapula	0.0464503	274/5077	2	73	Disease Ontology	Tau
C0403397	Steroid-resistant nephrotic syndrome	0.0464503	57510/23607	2	73	Disease Ontology	Tau
C1145628	Autonomic nervous system disorders	0.0464503	284/7276	2	73	Disease Ontology	Tau
C3266102	Steroid resistant nephrotic syndrome of childhood	0.0464503	57510/23607	2	73	Disease Ontology	Tau
C0339510	Vitelliform Macular Dystrophy	0.0475975	24/2206	2	74	Disease Ontology	Tau
C0026034	Microstomia	0.0477048	274/5077/9533	3	172	Disease Ontology	Tau
C0311335	Grand Mal Status Epilepticus	0.048755	2185/55163	2	75	Disease Ontology	Tau
C1527366	Salaam Seizures	0.048755	6595/79791	2	75	Disease Ontology	Tau
C3665347	Visual Impairment	0.0492416	24/9533/65217/22901/7276	5	422	Disease Ontology	Tau
C0162534	Prion Diseases	0.0497634	23607/643680/51338	3	175	Disease Ontology	Tau
C0041207	Truncus Arteriosus, Persistent	0.0499227	5077/2626	2	76	Disease Ontology	Tau
C1287365	Bilirubin level result	6.3155e-06	28234/338821/10599/6579	4	32	Disease Ontology	pTau
C1838100	MATURITY-ONSET DIABETES OF THE YOUNG, TYPE 3 (disorder)	1.12083e-05	6927/64897/7276	3	12	Disease Ontology	pTau
C0750901	Alzheimer Disease, Early Onset	5.19396e-05	1378/274/3425/51338/8301/7276	6	174	Disease Ontology	pTau
C0276496	Familial Alzheimer Disease (FAD)	5.83137e-05	1378/274/3425/51338/8301/4522/81631	7	260	Disease Ontology	pTau
C0344395	Bilirubin measurement	6.02054e-05	28234/338821/10599/6579	4	56	Disease Ontology	pTau
C0494463	Alzheimer Disease, Late Onset	0.00010458	24/1378/274/345643/64231/643680/51338/8301	8	385	Disease Ontology	pTau
C0201657	C-reactive protein measurement	0.000161784	1378/51338/6927/64897/8638	5	135	Disease Ontology	pTau
C3276706	Small Fiber Neuropathy	0.000313152	24/2768/7276	3	35	Disease Ontology	pTau
C0002312	alpha-Thalassemia	0.000319394	1378/89782/6595/10599	4	86	Disease Ontology	pTau
C0489786	Height	0.000365888	155185/2768/10643/53919/28234/8224	6	249	Disease Ontology	pTau
C1456873	alpha^+^ Thalassemia	0.000413098	1378/89782/6595/10599	4	92	Disease Ontology	pTau
C0700636	Focal nodular hyperplasia of liver	0.000432525	284/10599/6927	3	39	Disease Ontology	pTau
C1168443	Pseudocholinesterase Measurement	0.000432525	6927/64897/8638	3	39	Disease Ontology	pTau
C1445957	Serum total cholesterol measurement	0.000503767	24/5825/23301/35/6927/64897/8631/7276	8	486	Disease Ontology	pTau
C0546126	Acute Confusional Senile Dementia	0.000545502	1378/274/51338/8301	4	99	Disease Ontology	pTau
C0750900	Alzheimer's Disease, Focal Onset	0.000545502	1378/274/51338/8301	4	99	Disease Ontology	pTau
C0751772	REM Sleep Behavior Disorder	0.000704868	2580/84286/1609	3	46	Disease Ontology	pTau
C1112570	Paraneoplastic pemphigus	0.000910785	5493/1829	2	12	Disease Ontology	pTau
C4025362	Abnormality of the gastric mucosa	0.000910785	28234/10599	2	12	Disease Ontology	pTau
C4732730	Blood spots	0.00102046	89782/3425/35/7276	4	117	Disease Ontology	pTau
C1278049	Serum gamma-glutamyl transferase measurement	0.00112697	6927/64897/8638	3	54	Disease Ontology	pTau
C0337428	Fibrinogen assay	0.00118875	64231/643680/51338	3	55	Disease Ontology	pTau
C1270972	Mild cognitive disorder	0.00121987	1378/274/345643/64231/8301/5493/7276	7	430	Disease Ontology	pTau
C1260926	Abnormal pigmentation	0.00138679	3425/28234/10599	3	58	Disease Ontology	pTau
C0023786	Mucopolysaccharidosis I	0.00163978	10861/3425	2	16	Disease Ontology	pTau
C0201952	Chloride measurement	0.00163978	6927/22901	2	16	Disease Ontology	pTau
C0268490	Tyrosinemia, Type I	0.00208048	3425/7276	2	18	Disease Ontology	pTau
C0340493	Paroxysmal familial ventricular fibrillation	0.00208048	8301/1829	2	18	Disease Ontology	pTau
C0426576	Gastrointestinal symptom	0.00228554	10599/6927/7276	3	69	Disease Ontology	pTau
C0023364	Leptospirosis	0.00238141	28234/338821/7276	3	70	Disease Ontology	pTau
C0333980	Focal Nodular Hyperplasia	0.00283463	284/6927	2	21	Disease Ontology	pTau
C2939465	Deficiency of glucose-6-phosphate dehydrogenase	0.00289808	1378/89782/10599	3	75	Disease Ontology	pTau
C0042798	Low Vision	0.00299165	24/89782/3425/8224	4	157	Disease Ontology	pTau
C0017924	Glycogen Storage Disease Type V	0.00311046	4084/5493	2	22	Disease Ontology	pTau
C0268306	Unconjugated hyperbilirubinemia	0.00339835	28234/10599	2	23	Disease Ontology	pTau
C0600031	Congenital absence of spleen	0.00347878	51057/345643/10309	3	80	Disease Ontology	pTau
C2747816	Complicated malaria	0.00365211	1378/4084/89782/284	4	166	Disease Ontology	pTau
C0521694	Atrophic retina	0.00369822	24/22901	2	24	Disease Ontology	pTau
C0162316	Iron deficiency anemia	0.00385892	5825/3425/1761	3	83	Disease Ontology	pTau
C0005845	Blood urea nitrogen measurement	0.00484156	11030/6927/64897	3	90	Disease Ontology	pTau
C0018777	Conductive hearing loss	0.00496039	24/9411/3425/345643/10309	5	291	Disease Ontology	pTau
C0267971	Storage disease	0.0050156	3425/7276	2	28	Disease Ontology	pTau
C1861537	OROFACIAL CLEFT 1	0.0050156	24/9411	2	28	Disease Ontology	pTau
C1328479	Pancreatic Endocrine Carcinoma	0.00537396	2768/7276	2	29	Disease Ontology	pTau
C1827301	Extensively Drug-Resistant Tuberculosis	0.00537396	24/2768	2	29	Disease Ontology	pTau
C0023530	Leukopenia	0.00647425	6165/3425/28234/338821/10599/4522	6	440	Disease Ontology	pTau
C0268307	Conjugated hyperbilirubinemia	0.00651725	28234/10599	2	32	Disease Ontology	pTau
C0027831	Neurofibromatosis 1	0.00653858	4084/2768/6595/8301/4916	5	311	Disease Ontology	pTau
C1854838	Progressive neurologic deterioration	0.00692078	3425/6927	2	33	Disease Ontology	pTau
C0206743	Rhabdoid Tumor	0.00703702	274/284/6595	3	103	Disease Ontology	pTau
C4551493	Situs inversus totalis	0.00722653	51057/345643/10309	3	104	Disease Ontology	pTau
C0206661	Gonadoblastoma	0.00733539	1761/58524	2	34	Disease Ontology	pTau
C0023521	Globoid cell leukodystrophy	0.00776098	64395/3425	2	35	Disease Ontology	pTau
C1861329	Spinal canal stenosis	0.00776098	3425/7276	2	35	Disease Ontology	pTau
C4317124	Polynesian Bronchiectasis	0.00776098	345643/10309	2	35	Disease Ontology	pTau
C0002986	Fabry Disease	0.00801477	3425/3306/7276	3	108	Disease Ontology	pTau
C0086795	Pfaundler-Hurler Syndrome	0.00819746	10861/3425	2	36	Disease Ontology	pTau
C0001948	Alcohol consumption	0.0083201	23301/84286/57480/6927	4	210	Disease Ontology	pTau
C0029883	Otitis Media with Effusion	0.00842715	24/345643/10309	3	110	Disease Ontology	pTau
C4543807	Clinical malaria	0.00864476	1378/89782	2	37	Disease Ontology	pTau
C0005612	Birth Weight	0.00887619	155185/2768/10643/6927	4	214	Disease Ontology	pTau
C1527231	Adrenomyeloneuropathy	0.00910278	5825/7276	2	38	Disease Ontology	pTau
C3711376	Isodicentric Chromosome 15 Syndrome	0.00957145	1761/58524	2	39	Disease Ontology	pTau
C0202117	Low density lipoprotein cholesterol measurement	0.0100028	24/5825/23301/6927/64897/8631	6	483	Disease Ontology	pTau
C0158646	Cleft palate with cleft lip	0.010436	24/9411/4522	3	119	Disease Ontology	pTau
C0391976	Pain Disorder	0.0105404	24/2768	2	41	Disease Ontology	pTau
C1855672	Immotile cilia	0.0105404	345643/10309	2	41	Disease Ontology	pTau
C4703436	Impaired nasal mucociliary clearance	0.0105404	345643/10309	2	41	Disease Ontology	pTau
C0042961	Intestinal Volvulus	0.0110404	24/1761	2	42	Disease Ontology	pTau
C0241654	Abnormal heart valve morphology	0.0110404	274/3425	2	42	Disease Ontology	pTau
C1848395	Large for gestational age	0.0115508	274/6927	2	43	Disease Ontology	pTau
C4551906	Ciliary Dyskinesia, Primary, 1, With Or Without Situs Inversus	0.0115508	345643/10309	2	43	Disease Ontology	pTau
C0004941	Behavioral Symptoms	0.0126021	345643/7276	2	45	Disease Ontology	pTau
C0020433	Hyperbilirubinemia	0.013512	28234/10599/6579	3	131	Disease Ontology	pTau
C0018520	Halitosis	0.0142543	345643/10309	2	48	Disease Ontology	pTau
C0023980	Longevity	0.0142543	4522/4685	2	48	Disease Ontology	pTau
C0026703	Mucopolysaccharidoses	0.0142543	3425/22901	2	11	Disease Ontology	pTau
C0032987	Ectopic Pregnancy	0.0142543	345643/10309	2	48	Disease Ontology	pTau
C1266043	Sarcomatoid Renal Cell Carcinoma	0.0143533	307/89795/6927	3	134	Disease Ontology	pTau
C0162678	Neurofibromatoses	0.0146401	2768/6595/4916	3	135	Disease Ontology	pTau
C0238395	Male Pseudohermaphroditism	0.015405	51057/1761	2	50	Disease Ontology	pTau
C0026998	Acute Myeloid Leukemia, M1	0.0155203	307/8301/4916	3	138	Disease Ontology	pTau
C0153594	Malignant neoplasm of testis	0.0156007	1761/8577/28234/3306	4	253	Disease Ontology	pTau
C0085576	Iron-Refractory Iron Deficiency Anemia	0.0159948	3425/1761	2	51	Disease Ontology	pTau
C0342751	Generalized glycogen storage disease of infants	0.0159948	3425/7276	2	51	Disease Ontology	pTau
C0856727	Cholesterol gallstones	0.0159948	24/6927	2	51	Disease Ontology	pTau
C1879321	Acute Myeloid Leukemia (AML-M2)	0.0170524	307/8301/4916	3	143	Disease Ontology	pTau
C0018051	Gonadal Dysgenesis	0.0172031	1761/58524	2	53	Disease Ontology	pTau
C4721579	Secondary malignant neoplasm of colon and/or rectum	0.0173834	307/284/10599/6927/7276	5	397	Disease Ontology	pTau
C4021790	Abnormality of the skeletal system	0.0186664	3425/28234/10599	3	148	Disease Ontology	pTau
C0428474	Serum LDL cholesterol measurement	0.019087	24/5825/23301/6927	4	269	Disease Ontology	pTau
C0279070	Adult Oligodendroglioma	0.0207116	10309/10643/6595	3	154	Disease Ontology	pTau
C0280475	Childhood Oligodendroglioma	0.0207116	10309/10643/6595	3	154	Disease Ontology	pTau
C0002902	Anencephaly	0.0210515	51057/4522	2	59	Disease Ontology	pTau
C0008780	Ciliary Motility Disorders	0.0210515	345643/10309	2	59	Disease Ontology	pTau
C0947622	Cholecystolithiasis	0.0214197	1378/10599/6579	3	156	Disease Ontology	pTau
C0024537	Malaria, Vivax	0.0217246	10599/6579	2	60	Disease Ontology	pTau
C0024591	Malignant hyperpyrexia due to anesthesia	0.0217246	11017/274	2	60	Disease Ontology	pTau
C0024535	Malaria, Falciparum	0.022141	1378/4084/89782	3	158	Disease Ontology	pTau
C0271084	Exudative age-related macular degeneration	0.022141	24/10599/8224	3	158	Disease Ontology	pTau
C0476397	Electroretinogram abnormal	0.022141	24/51057/22901	3	158	Disease Ontology	pTau
C0004144	Atelectasis	0.0230975	345643/10309	2	62	Disease Ontology	pTau
C0042834	Vital capacity	0.0235994	23301/10643/100526694/8577/35	5	430	Disease Ontology	pTau
C1266044	Collecting Duct Carcinoma of the Kidney	0.0236231	307/89795/6927	3	162	Disease Ontology	pTau
C0403823	Asthenozoospermia	0.0243839	345643/10309/3306	3	164	Disease Ontology	pTau
C0267026	Actinic cheilitis	0.0245053	1378/1829	2	64	Disease Ontology	pTau
C0085220	Cerebral Amyloid Angiopathy	0.0252221	345643/7276	2	65	Disease Ontology	pTau
C0206685	Acinar Cell Carcinoma	0.0252221	91283/4916	2	65	Disease Ontology	pTau
C0162309	Adrenoleukodystrophy	0.025437	24/5825/1761/7276	4	294	Disease Ontology	pTau
C1336527	Carcinoma of urinary bladder, superficial	0.0259474	284/8224	2	66	Disease Ontology	pTau
C0022521	Kartagener Syndrome	0.0266811	345643/10309	2	67	Disease Ontology	pTau
C0206526	Tuberculosis, Multidrug-Resistant	0.0266811	24/2768	2	67	Disease Ontology	pTau
C0393734	Complex Partial Status Epilepticus	0.0274232	4916/55163	2	68	Disease Ontology	pTau
C0562350	Hip circumference	0.0274232	155185/2768	2	68	Disease Ontology	pTau
C0751524	Simple Partial Status Epilepticus	0.0274232	4916/55163	2	68	Disease Ontology	pTau
C0751522	Status Epilepticus, Subclinical	0.0281736	4916/55163	2	69	Disease Ontology	pTau
C0162534	Prion Diseases	0.028804	1378/643680/51338	3	175	Disease Ontology	pTau
C0235946	Cerebral atrophy	0.0289257	274/345643/8301/79791/7276	5	454	Disease Ontology	pTau
C0038868	Progressive supranuclear palsy	0.0292255	345643/8301/6579	3	176	Disease Ontology	pTau
C0751523	Non-Convulsive Status Epilepticus	0.0296989	4916/55163	2	71	Disease Ontology	pTau
C0035455	Rhinitis	0.0300785	3425/345643/10309	3	178	Disease Ontology	pTau
C0240066	Iron deficiency	0.0305098	3425/1761/7276	3	179	Disease Ontology	pTau
C1145628	Autonomic nervous system disorders	0.0312565	284/7276	2	73	Disease Ontology	pTau
C4551584	Brain atrophy	0.0318236	274/8301/7276	3	182	Disease Ontology	pTau
C0339510	Vitelliform Macular Dystrophy	0.0320473	24/2206	2	74	Disease Ontology	pTau
C0311335	Grand Mal Status Epilepticus	0.0328459	4916/55163	2	75	Disease Ontology	pTau
C1514422	Glioblastoma, IDH-Wildtype	0.0328459	284/121665	2	75	Disease Ontology	pTau
C1527366	Salaam Seizures	0.0328459	6595/79791	2	75	Disease Ontology	pTau
C1266042	Chromophobe Renal Cell Carcinoma	0.0331666	307/89795/6927	3	185	Disease Ontology	pTau
C0338451	Frontotemporal dementia	0.0332501	345643/2768/8301/29855	4	320	Disease Ontology	pTau
C1527344	Dysphonia	0.0344664	274/7276	2	77	Disease Ontology	pTau
C0000786	Spontaneous abortion	0.034539	274/345643/10309	3	188	Disease Ontology	pTau
C0009421	Comatose	0.0352882	6927/7276	2	78	Disease Ontology	pTau
C0270823	Petit mal status	0.0352882	4916/55163	2	78	Disease Ontology	pTau
C0079774	Peripheral T-Cell Lymphoma	0.0354701	284/6927/8631	3	190	Disease Ontology	pTau
C0206726	gliosarcoma	0.0369545	24/2768	2	80	Disease Ontology	pTau
C0031149	Peritoneal Neoplasms	0.0372083	10643	1	10	Disease Ontology	pTau
C0268009	Hyperosmolality	0.0372083	284	1	10	Disease Ontology	pTau
C0271215	Blindness, Legal	0.0372083	24	1	10	Disease Ontology	pTau
C0340968	Deficiency of pyruvate kinase	0.0372083	1378	1	10	Disease Ontology	pTau
C0393808	Charcot-Marie-Tooth disease, X-linked, 1	0.0372083	7276	1	10	Disease Ontology	pTau
C0455806	Infant length	0.0372083	10643	1	10	Disease Ontology	pTau
C0472762	Alpha trait thalassemia	0.0372083	89782	1	10	Disease Ontology	pTau
C0596452	disabling disease	0.0372083	7276	1	10	Disease Ontology	pTau
C0730294	North Carolina macular dystrophy	0.0372083	24	1	10	Disease Ontology	pTau
C1850630	Broad distal phalanx of finger	0.0372083	6595	1	10	Disease Ontology	pTau
C1854718	J-shaped sella turcica	0.0372083	3425	1	10	Disease Ontology	pTau
C1859363	Abnormality of dental eruption	0.0372083	9411	1	10	Disease Ontology	pTau
C1863351	Calvarial hyperostosis	0.0372083	3425	1	10	Disease Ontology	pTau
C2032780	Palate fistula	0.0372083	9411	1	10	Disease Ontology	pTau
C2827503	HFE-Associated Hereditary Hemochromatosis	0.0372083	1761	1	10	Disease Ontology	pTau
C3258293	Valvular disease	0.0372083	3425	1	10	Disease Ontology	pTau
C3899646	Childhood Pilomyxoid Astrocytoma	0.0372083	10643	1	10	Disease Ontology	pTau
C4021881	Agenesis of lateral incisor	0.0372083	9411	1	10	Disease Ontology	pTau
C4049381	Cancer-associated thrombosis	0.0372083	5493	1	10	Disease Ontology	pTau
C4081731	Hereditary systemic amyloidosis	0.0372083	7276	1	10	Disease Ontology	pTau
C0017921	Glycogen storage disease type II	0.0373711	3425/10599/7276	3	194	Disease Ontology	pTau
C0020651	Hypotension, Orthostatic	0.0386506	345643/7276	2	82	Disease Ontology	pTau
C0231835	Tachypnea	0.0386506	345643/10309	2	82	Disease Ontology	pTau
C0267963	Exocrine pancreatic insufficiency	0.0386506	6927/7276	2	82	Disease Ontology	pTau
C0031485	Phenylketonurias	0.0395096	6927/7276	2	83	Disease Ontology	pTau
C3899278	Early Rheumatoid Arthritis	0.0395096	24/2768	2	83	Disease Ontology	pTau
C0497552	Congenital neurologic anomalies	0.0403759	3425/7276	2	84	Disease Ontology	pTau
C0014117	Endocardial Fibroelastosis	0.0408531	3425	1	11	Disease Ontology	pTau
C0017980	Glycosuria, Renal	0.0408531	6927	1	11	Disease Ontology	pTau
C0019188	Hepatitis, Animal	0.0408531	28234	1	11	Disease Ontology	pTau
C0202218	Sex hormone binding globulin measurement	0.0408531	10599	1	11	Disease Ontology	pTau
C0265372	Fetal hydantoin syndrome	0.0408531	6595	1	11	Disease Ontology	pTau
C0342643	Autosomal recessive hypophosphatemic vitamin D refractory rickets	0.0408531	3425	1	11	Disease Ontology	pTau
C0743360	Recurrent ear infections	0.0408531	3425	1	11	Disease Ontology	pTau
C0751958	Lymphoma, Lymphocytic, Intermediate	0.0408531	9411	1	11	Disease Ontology	pTau
C0860027	Leishmania infantum disease	0.0408531	3306	1	11	Disease Ontology	pTau
C1367420	Kaposiform Hemangioendothelioma	0.0408531	284	1	11	Disease Ontology	pTau
C1518716	Ovarian gonadoblastoma	0.0408531	58524	1	11	Disease Ontology	pTau
C1740787	Cardiac autonomic neuropathy	0.0408531	7276	1	11	Disease Ontology	pTau
C1852540	Coronary Artery Dissection, Spontaneous	0.0408531	35	1	11	Disease Ontology	pTau
C2748652	Large face	0.0408531	3425	1	11	Disease Ontology	pTau
C3267047	Autoimmune necrotizing myopathy	0.0408531	81631	1	11	Disease Ontology	pTau
C3494976	Migrating partial seizures in infancy	0.0408531	3425	1	11	Disease Ontology	pTau
C3549703	Retinal thinning	0.0408531	24	1	11	Disease Ontology	pTau
C3553084	Bilateral cleft palate	0.0408531	9411	1	11	Disease Ontology	pTau
C3658248	Hypertriglyceridemic Waist	0.0408531	6927	1	11	Disease Ontology	pTau
C3815172	Interleukin 1 Beta Measurement	0.0408531	84465	1	11	Disease Ontology	pTau
C4021787	Abnormal diaphysis morphology	0.0408531	3425	1	11	Disease Ontology	pTau
C4024742	Aplasia/Hypoplasia of the macula	0.0408531	24	1	11	Disease Ontology	pTau
C4025060	Peg-shaped maxillary lateral incisors	0.0408531	9411	1	11	Disease Ontology	pTau
C4025892	Abnormality of the labia	0.0408531	58524	1	11	Disease Ontology	pTau
C4510744	46,XY partial gonadal dysgenesis	0.0408531	58524	1	11	Disease Ontology	pTau
C0278721	Adult Lymphoblastic Lymphoma	0.0412494	3425/8301	2	85	Disease Ontology	pTau
C0279525	Childhood Lymphoblastic Lymphoma	0.0412494	3425/8301	2	85	Disease Ontology	pTau
C1536085	Geographic Atrophy	0.0412494	24/8224	2	85	Disease Ontology	pTau
C0041234	Chagas Disease	0.0413272	1378/89782/155185	3	202	Disease Ontology	pTau
C0013221	Drug toxicity	0.04213	10599/7276	2	86	Disease Ontology	pTau
C1260899	Anemia, Diamond-Blackfan	0.04213	84223/6165	2	86	Disease Ontology	pTau
C4021611	Abnormality of epiphysis morphology	0.04213	3425/6595	2	86	Disease Ontology	pTau
C0149516	Chronic sinusitis	0.0428633	51057/345643/10309	3	205	Disease Ontology	pTau
C0041755	Adverse reaction to drug	0.0430177	10599/7276	2	87	Disease Ontology	pTau
C0009080	Clubbed Fingers	0.0439124	345643/10309	2	88	Disease Ontology	pTau
C0079748	Precursor cell lymphoblastic lymphoma	0.0439124	3425/8301	2	88	Disease Ontology	pTau
C0279565	Invasive Lobular Breast Carcinoma	0.0439124	89782/4916	2	88	Disease Ontology	pTau
C0000832	Abruptio Placentae	0.0444842	4522	1	12	Disease Ontology	pTau
C0003907	Arthus Reaction	0.0444842	1378	1	12	Disease Ontology	pTau
C0018609	Hartnup Disease	0.0444842	3425	1	12	Disease Ontology	pTau
C0027412	Opioid-Related Disorders	0.0444842	89795	1	12	Disease Ontology	pTau
C0027902	Neuropsychological Tests	0.0444842	4522	1	12	Disease Ontology	pTau
C0040560	Toxoplasmosis, Congenital	0.0444842	24	1	12	Disease Ontology	pTau
C0265553	Polysyndactyly	0.0444842	51057	1	12	Disease Ontology	pTau
C0393911	Pure Autonomic Failure	0.0444842	7276	1	12	Disease Ontology	pTau
C0597167	Islets of Langerhans hyperplasia	0.0444842	6927	1	12	Disease Ontology	pTau
C0702266	Basophilia	0.0444842	89782	1	12	Disease Ontology	pTau
C0877104	Retinal toxicity	0.0444842	24	1	12	Disease Ontology	pTau
C0948249	Femoral artery occlusion	0.0444842	284	1	12	Disease Ontology	pTau
C1515283	Testicular gonadoblastoma	0.0444842	58524	1	12	Disease Ontology	pTau
C1833308	NEURONOPATHY, DISTAL HEREDITARY MOTOR, TYPE V	0.0444842	55163	1	12	Disease Ontology	pTau
C1836599	Macrocephaly at birth	0.0444842	274	1	12	Disease Ontology	pTau
C1849667	Wide nasal base	0.0444842	6595	1	12	Disease Ontology	pTau
C1859486	BIETTI CRYSTALLINE CORNEORETINAL DYSTROPHY	0.0444842	24	1	12	Disease Ontology	pTau
C3658266	Prostatic Cancer, Castration-Resistant	0.0444842	28234	1	12	Disease Ontology	pTau
C3825414	Pain in children	0.0444842	3425	1	12	Disease Ontology	pTau
C4021386	Abnormality of the elbow	0.0444842	3425	1	12	Disease Ontology	pTau
C4021975	Abnormality of the tonsils	0.0444842	3425	1	12	Disease Ontology	pTau
C4022143	Unilateral cleft palate	0.0444842	9411	1	12	Disease Ontology	pTau
C4025836	Abnormal choroid morphology	0.0444842	24	1	12	Disease Ontology	pTau
C4551628	Opiate Abuse	0.0444842	89795	1	12	Disease Ontology	pTau
C0333068	Flexion contracture	0.0454866	274/3425/35	3	210	Disease Ontology	pTau
C0424621	Body Fat Distribution	0.0457224	155185/2768	2	90	Disease Ontology	pTau
C0018552	Hamartoma	0.0466377	24/51057	2	91	Disease Ontology	pTau
C0220636	Malignant neoplasm of salivary gland	0.0466377	91283/4916	2	91	Disease Ontology	pTau
C0041327	Tuberculosis, Pulmonary	0.0469434	24/1378/2768/284	4	358	Disease Ontology	pTau
C1843013	Alzheimer disease, familial, type 3	0.0470982	345643/8301/7276	3	213	Disease Ontology	pTau
C0334121	Inflammatory Myofibroblastic Tumor	0.0475597	11030/4916	2	92	Disease Ontology	pTau
C0949691	Spondylarthropathies	0.0475597	1378/3306	2	92	Disease Ontology	pTau
C0032310	Pneumonia, Viral	0.0481018	7276	1	13	Disease Ontology	pTau
C0035300	Abnormal retinal morphology	0.0481018	24	1	13	Disease Ontology	pTau
C0086648	MPS III B	0.0481018	3425	1	13	Disease Ontology	pTau
C0302885	Testicular dysgenesis	0.0481018	1761	1	13	Disease Ontology	pTau
C0311276	Severe malnutrition	0.0481018	7276	1	13	Disease Ontology	pTau
C0338596	Spastic cerebral palsy	0.0481018	58524	1	13	Disease Ontology	pTau
C0496870	Benign neoplasm of liver	0.0481018	6927	1	13	Disease Ontology	pTau
C0700502	Acquired hypothyroidism	0.0481018	53919	1	13	Disease Ontology	pTau
C0751529	Stuttering, Developmental	0.0481018	89782	1	13	Disease Ontology	pTau
C0751594	Zellweger-Like Syndrome	0.0481018	5825	1	13	Disease Ontology	pTau
C0856738	Triple vessel disease	0.0481018	7276	1	13	Disease Ontology	pTau
C1412000	Mesenteric vascular insufficiency	0.0481018	1378	1	13	Disease Ontology	pTau
C1568248	Usher Syndrome, Type III	0.0481018	22901	1	13	Disease Ontology	pTau
C1848606	Vestibular hypofunction	0.0481018	22901	1	13	Disease Ontology	pTau
C1855418	Thoracolumbar kyphosis	0.0481018	3425	1	13	Disease Ontology	pTau
C1969623	NEUROFIBROMATOSIS, TYPE 1-LIKE SYNDROME	0.0481018	8301	1	13	Disease Ontology	pTau
C3661489	Autosomal Dominant Myotubular Myopathy	0.0481018	274	1	13	Disease Ontology	pTau
C3805054	Prodromal Alzheimer's disease	0.0481018	345643	1	13	Disease Ontology	pTau
C4025895	Abnormality of the scrotum	0.0481018	58524	1	13	Disease Ontology	pTau
C4551952	Myopathy, Centronuclear, 1	0.0481018	274	1	13	Disease Ontology	pTau
C4688316	Refractory Breast Carcinoma	0.0481018	307	1	13	Disease Ontology	pTau
C1263857	Peripheral axonal neuropathy	0.0494237	274/7276	2	94	Disease Ontology	pTau
