# Supplementary material for: GWAS meta-analysis of cerebrospinal fluid Alzheimer’s biomarkers reveals loci regulating lipids, brain volume and autophagy
Source: Nat Commun. 2026 Apr 21;17:7385. doi: 10.1038/s41467-026-71682-8 (PMC13402690; doi:10.1038/s41467-026-71682-8)
Supplement: Supplementary file 22 — Supplementary Data 19 [file 41467_2026_71682_MOESM22_ESM.xlsx]

## Sheet: Supplementary Data 19
Supplementary Data 19: Pathway results of trans pQTL genes colocalizing with chromosome 16 GWAS loci; pvalue is the unadjusted pvalue.
ONTOLOGY	ID	Description	pvalue	geneID	Count
BP	GO:0007416	synapse assembly	9.44995e-09	64218/22871/23284/1946/64101/5818/78999/27020/869/147381/23767/139065/22829	13
BP	GO:0061564	axon development	3.60491e-07	1944/64218/285220/6091/1946/23105/10439/219699/5818/1948/1943/10501/23767/83999/65078/139065	16
BP	GO:0007409	axonogenesis	4.36401e-07	1944/64218/285220/6091/1946/23105/10439/219699/5818/1948/1943/10501/23767/65078/139065	15
BP	GO:0048812	neuron projection morphogenesis	5.48503e-07	1944/64218/22871/285220/6091/1946/23105/10439/219699/5818/6857/1948/1943/10501/23767/65078/139065	17
BP	GO:0048667	cell morphogenesis involved in neuron differentiation	6.89229e-07	1944/64218/22871/285220/6091/1946/23105/10439/219699/5818/1948/1943/10501/23767/65078/139065	16
BP	GO:0120039	plasma membrane bounded cell projection morphogenesis	7.19666e-07	1944/64218/22871/285220/6091/1946/23105/10439/219699/5818/6857/1948/1943/10501/23767/65078/139065	17
BP	GO:0048858	cell projection morphogenesis	7.86711e-07	1944/64218/22871/285220/6091/1946/23105/10439/219699/5818/6857/1948/1943/10501/23767/65078/139065	17
BP	GO:0051960	regulation of nervous system development	1.06675e-06	64218/22871/6091/1946/3572/23105/5501/27020/869/147381/1463/10501/23767/65078/139065	15
BP	GO:0031175	neuron projection development	1.1131e-06	1944/64218/22871/285220/6091/1946/23105/10439/219699/5818/6857/1948/4916/27020/482/1943/10501/23767/83999/65078/139065	21
BP	GO:0050808	synapse organization	1.30222e-06	64218/22871/23284/1946/57497/64101/5818/78999/10243/27020/869/147381/23767/139065/22829	15
BP	GO:0051963	regulation of synapse assembly	1.73635e-06	64218/22871/1946/5818/78999/869/147381/23767/139065	9
BP	GO:0051962	positive regulation of nervous system development	1.74599e-06	64218/22871/6091/1946/3572/5501/27020/869/147381/1463/23767/139065	12
BP	GO:0098742	cell-cell adhesion via plasma-membrane adhesion molecules	2.00048e-06	22871/253559/6091/23284/1946/64101/5818/78999/27020/869/23767	11
BP	GO:1904861	excitatory synapse assembly	2.34408e-06	64218/22871/64101/78999/27020/869	6
BP	GO:0007411	axon guidance	2.65403e-06	1944/64218/285220/6091/1946/219699/5818/1948/1943/10501/23767	11
BP	GO:0097485	neuron projection guidance	2.65403e-06	1944/64218/285220/6091/1946/219699/5818/1948/1943/10501/23767	11
BP	GO:0051965	positive regulation of synapse assembly	3.02171e-06	64218/22871/1946/869/147381/23767/139065	7
BP	GO:0032989	cellular anatomical entity morphogenesis	5.90836e-06	1944/64218/22871/285220/6091/1946/23105/10439/219699/5818/6857/1948/1943/10501/23767/65078/139065	17
BP	GO:0034329	cell junction assembly	6.70517e-06	64218/22871/23284/1946/64101/5818/78999/27020/869/147381/23767/139065/22829	13
BP	GO:0000902	cell morphogenesis	1.67937e-05	1944/64218/22871/285220/6091/1946/23105/10439/219699/5818/6857/1948/1943/10501/23767/1291/65078/139065	18
BP	GO:0099054	presynapse assembly	1.81983e-05	22871/78999/869/147381/139065/22829	6
BP	GO:0099172	presynapse organization	2.0923e-05	22871/78999/869/147381/139065/22829	6
BP	GO:0034330	cell junction organization	2.421e-05	64218/22871/23284/1946/57497/64101/5818/78999/1948/10243/27020/869/147381/23767/139065/22829	16
BP	GO:0099003	vesicle-mediated transport in synapse	2.51173e-05	22871/10814/6804/1759/6857/1948/112476/22829	8
BP	GO:0050807	regulation of synapse organization	2.79262e-05	64218/22871/1946/57497/5818/78999/869/147381/23767/139065	10
BP	GO:0050803	regulation of synapse structure or activity	2.95964e-05	64218/22871/1946/57497/5818/78999/869/147381/23767/139065	10
BP	GO:0050804	modulation of chemical synaptic transmission	3.22151e-05	22871/10814/57497/6804/64101/1759/6857/27020/112476/869/147381/22829	12
BP	GO:0007169	transmembrane receptor protein tyrosine kinase signaling pathway	3.26682e-05	1944/285220/6091/1946/23105/56975/51552/5801/1948/2321/7301/4916/27020/1943/23767/1291	16
BP	GO:0099177	regulation of trans-synaptic signaling	3.37057e-05	22871/10814/57497/6804/64101/1759/6857/27020/112476/869/147381/22829	12
BP	GO:1901890	positive regulation of cell junction assembly	4.65924e-05	64218/22871/1946/869/147381/23767/139065	7
BP	GO:0031629	synaptic vesicle fusion to presynaptic active zone membrane	5.0298e-05	10814/6804/6857/112476	4
BP	GO:0048499	synaptic vesicle membrane organization	5.0298e-05	10814/6804/6857/112476	4
BP	GO:0099500	vesicle fusion to plasma membrane	5.0298e-05	10814/6804/6857/112476	4
BP	GO:0048488	synaptic vesicle endocytosis	6.08819e-05	22871/6804/1759/6857/22829	5
BP	GO:0140238	presynaptic endocytosis	6.08819e-05	22871/6804/1759/6857/22829	5
BP	GO:1901888	regulation of cell junction assembly	8.09208e-05	64218/22871/1946/5818/78999/869/147381/23767/139065	9
BP	GO:0010975	regulation of neuron projection development	8.56696e-05	64218/22871/6091/1946/23105/1948/4916/27020/482/10501/83999/65078	12
BP	GO:0099504	synaptic vesicle cycle	9.97524e-05	22871/10814/6804/1759/6857/112476/22829	7
BP	GO:0010977	negative regulation of neuron projection development	0.000135588	64218/22871/23105/1948/10501/83999/65078	7
BP	GO:0036465	synaptic vesicle recycling	0.000142413	22871/6804/1759/6857/22829	5
BP	GO:0048013	ephrin receptor signaling pathway	0.000161637	1944/285220/1946/1948/1943	5
BP	GO:0007268	chemical synaptic transmission	0.000178257	22871/10814/57497/6804/64101/1759/6327/6857/27020/112476/869/147381/22829	13
BP	GO:0098916	anterograde trans-synaptic signaling	0.000178257	22871/10814/57497/6804/64101/1759/6327/6857/27020/112476/869/147381/22829	13
BP	GO:0099560	synaptic membrane adhesion	0.000190037	1946/64101/78999/23767	4
BP	GO:0099537	trans-synaptic signaling	0.000196714	22871/10814/57497/6804/64101/1759/6327/6857/27020/112476/869/147381/22829	13
BP	GO:0050919	negative chemotaxis	0.000205981	64218/6091/1946/10501/23767	5
BP	GO:0048588	developmental cell growth	0.000207994	64218/1946/23105/10439/6857/10501/23767/65078	8
BP	GO:0140029	exocytic process	0.000259045	22871/10814/6804/6857/112476	5
BP	GO:0099536	synaptic signaling	0.000262312	22871/10814/57497/6804/64101/1759/6327/6857/27020/112476/869/147381/22829	13
BP	GO:0061387	regulation of extent of cell growth	0.000264615	64218/1946/23105/10439/10501/65078	6
BP	GO:0008361	regulation of cell size	0.000290628	64218/1946/23105/10439/10501/1291/65078	7
BP	GO:0060560	developmental growth involved in morphogenesis	0.000306245	64218/1946/23105/10439/6857/10501/23767/65078	8
BP	GO:0016079	synaptic vesicle exocytosis	0.000357373	22871/10814/6804/6857/112476	5
BP	GO:0051590	positive regulation of neurotransmitter transport	0.000365876	22871/6804/6857	3
BP	GO:0001941	postsynaptic membrane organization	0.000372727	22871/64101/10243/22829	4
BP	GO:0050767	regulation of neurogenesis	0.000385841	64218/6091/1946/3572/23105/5501/27020/1463/10501/65078	10
BP	GO:0031345	negative regulation of cell projection organization	0.000533231	64218/22871/23105/1948/10501/83999/65078	7
BP	GO:0099173	postsynapse organization	0.000564413	22871/57497/64101/78999/10243/869/22829	7
BP	GO:0097106	postsynaptic density organization	0.000655732	22871/64101/78999/869	4
BP	GO:0099174	regulation of presynapse organization	0.000745187	78999/869/147381/139065	4
BP	GO:1905606	regulation of presynapse assembly	0.000745187	78999/869/147381/139065	4
BP	GO:0099558	maintenance of synapse structure	0.000783797	22871/869/147381	3
BP	GO:0046928	regulation of neurotransmitter secretion	0.000842944	22871/10814/6804/6857	4
BP	GO:0099068	postsynapse assembly	0.00094942	22871/78999/869/22829	4
BP	GO:0099084	postsynaptic specialization organization	0.00094942	22871/64101/78999/869	4
BP	GO:0031338	regulation of vesicle fusion	0.000970218	10814/6857/112476	3
BP	GO:0120035	regulation of plasma membrane bounded cell projection organization	0.00100341	64218/22871/6091/1946/23105/1948/4916/27020/482/10501/83999/65078	12
BP	GO:1904889	regulation of excitatory synapse assembly	0.00118251	64218/78999/869	3
BP	GO:0031344	regulation of cell projection organization	0.00121468	64218/22871/6091/1946/23105/1948/4916/27020/482/10501/83999/65078	12
BP	GO:0051588	regulation of neurotransmitter transport	0.0013253	22871/10814/6804/6857	4
BP	GO:1990138	neuron projection extension	0.00152955	64218/10439/6857/10501/23767/65078	6
BP	GO:0007269	neurotransmitter secretion	0.00153173	22871/10814/6804/6857/112476	5
BP	GO:0099643	signal release from synapse	0.00153173	22871/10814/6804/6857/112476	5
BP	GO:0050770	regulation of axonogenesis	0.00170706	64218/6091/1946/23105/10501/65078	6
BP	GO:0006906	vesicle fusion	0.0017625	10814/6804/6857/29091/112476	5
BP	GO:0090174	organelle membrane fusion	0.00188701	10814/6804/6857/29091/112476	5
BP	GO:0044087	regulation of cellular component biogenesis	0.00216207	64218/22871/165721/1946/6804/5818/78999/29091/112476/869/147381/23767/29978/139065	14
BP	GO:0032535	regulation of cellular component size	0.00229832	64218/1946/23105/1759/10439/10501/1291/65078	8
BP	GO:0061024	membrane organization	0.00252522	22871/10814/7917/6804/64101/1759/6857/29091/10243/112476/1291/22829	12
CC	GO:0097060	synaptic membrane	3.69057e-10	22871/57497/6804/64101/1759/5818/78999/6857/1948/10243/27020/112476/869/23767/22829	15
CC	GO:0098978	glutamatergic synapse	1.71228e-08	22871/23284/10814/64101/1759/78999/5501/6857/1948/112476/869/147381/23767/65078/139065/22829	16
CC	GO:0098590	plasma membrane region	2.92159e-07	22871/1946/57497/6804/64101/1759/1271/5818/78999/5501/6857/1948/10243/27020/112476/869/762/482/51293/23767/22829	21
CC	GO:0045211	postsynaptic membrane	4.80815e-07	22871/57497/64101/78999/1948/10243/112476/869/23767/22829	10
CC	GO:0098793	presynapse	1.2923e-06	22871/10814/57497/6804/1759/5818/5501/6857/1948/27020/112476/23767/65078/22829	14
CC	GO:0098984	neuron to neuron synapse	1.30941e-06	22871/64101/5818/78999/6857/1948/10243/27020/112476/482/23767/22829	12
CC	GO:0099634	postsynaptic specialization membrane	3.55407e-06	22871/64101/78999/1948/10243/112476/22829	7
CC	GO:0036477	somatodendritic compartment	6.68206e-06	22871/253559/285220/10814/3572/64101/10439/3632/5818/2026/5501/10243/112476/1943/83999/65078	16
CC	GO:0042734	presynaptic membrane	8.8899e-06	6804/1759/5818/6857/1948/27020/112476	7
CC	GO:0043005	neuron projection	2.38526e-05	22871/253559/285220/6091/23284/10814/3572/6804/64101/10439/3632/5818/5501/6857/10243/4916/112476/23767/65078	19
CC	GO:0098794	postsynapse	3.84068e-05	22871/10814/57497/64101/78999/5501/1948/10243/27020/112476/869/23767/22829	13
CC	GO:0060076	excitatory synapse	5.25184e-05	22871/64101/6857/869/22829	5
CC	GO:0014069	postsynaptic density	6.18427e-05	22871/64101/78999/1948/10243/27020/112476/23767/22829	9
CC	GO:0099572	postsynaptic specialization	9.28363e-05	22871/64101/78999/1948/10243/27020/112476/23767/22829	9
CC	GO:0032279	asymmetric synapse	9.818e-05	22871/64101/78999/1948/10243/27020/112476/23767/22829	9
CC	GO:0030424	axon	0.000267582	253559/6091/23284/10814/6804/10439/5818/6857/4916/112476/23767/65078	12
CC	GO:0030425	dendrite	0.000285994	22871/285220/10814/3572/64101/3632/5818/5501/10243/112476/65078	11
CC	GO:0097447	dendritic tree	0.000285994	22871/285220/10814/3572/64101/3632/5818/5501/10243/112476/65078	11
CC	GO:0098839	postsynaptic density membrane	0.000292382	64101/78999/1948/112476/22829	5
CC	GO:0044295	axonal growth cone	0.000788334	10439/23767/65078	3
CC	GO:0098982	GABA-ergic synapse	0.000849809	22871/1946/78999/22829	4
CC	GO:0043204	perikaryon	0.00114984	10814/10439/2026/1943/65078	5
CC	GO:0001917	photoreceptor inner segment	0.00232813	1759/2026/482	3
CC	GO:0098552	side of membrane	0.00309066	1944/5067/1946/3572/154064/80328/1271/57124/4978/762/482/1943/65078	13
CC	GO:0150034	distal axon	0.00331033	10814/10439/5818/112476/23767/65078	6
CC	GO:0044297	cell body	0.00396049	253559/10814/3572/10439/2026/482/1943/83999/65078	9
CC	GO:0043025	neuronal cell body	0.00671761	253559/10814/3572/10439/2026/1943/83999/65078	8
CC	GO:0009897	external side of plasma membrane	0.00678023	1946/3572/154064/80328/1271/57124/762/482/65078	9
CC	GO:0044306	neuron projection terminus	0.00722412	10814/6857/112476/23767	4
CC	GO:0048787	presynaptic active zone membrane	0.00763703	6804/5818	2
