# Supplementary material for: GWAS meta-analysis of cerebrospinal fluid Alzheimer’s biomarkers reveals loci regulating lipids, brain volume and autophagy
Source: Nat Commun. 2026 Apr 21;17:7385. doi: 10.1038/s41467-026-71682-8 (PMC13402690; doi:10.1038/s41467-026-71682-8)
Supplement: Supplementary file 23 — Supplementary Data 20 [file 41467_2026_71682_MOESM23_ESM.xlsx]

## Sheet: Supplementary Data 20
Supplementary Data 20: Demographic information of individual studies included in EADB cohort
Cohort	Coyntry	N	Average Age (SD)	%Male	Average A𝛃42	Average Tau	Average pTau	%Cases	%Controls	APOE4 %
DEM	Belgium	598	78.31 (7.33)	39.97	564.47 (250.33)	540.97 (393.80)	71.44 (35.27)	71.91	28.09	47.83
ADGEN	Finland	226	70.19 (8.04)	34.07	474.16 (178.95)	511.96 (262.80)	80.79 (34.86)	88.94	11.06	72.57
BALTAZAR	France1	439	76.86 (6.68)	45.33	825.39 (356.16)	504.62 (246.48)	73.21 (33.91)	43.05	56.95	43.96
CNRMAJ-Lille	France3	135	65.87 (8.52)	46.67	663.01 (201.54)	789.07 (561.45)	102.72 (52.49)	100	0	56.3
Delcode	Germany1	512	71.3 (6.0)	51.6	711.30 (340,99)	454.76 (262.29)	60.24 (27.93)	12.11	87.89	38.48
KND	Germany2	314	67.22 (8.82)	55.73	724.24 (346.39)	457.46 (303.23)	69.16 (36.79)	81.85	18.15	48.73
TUM	Germany3	155	70.19 (9.31)	48.39	539.05 (240.81)	719.95 (449.05)	88.73 (48.53)	99.35	0.65	56.77
PAGES	Germany4	145	73.39 (7.71)	40	531.38 (245.45)	612.54 (348.98)	89.25 (59.53)	68.28	31.72	57.93
UHB	Germany5	112	70.29 (7.15)	41.96	544.59 (326.55)	662.58 (418.42)	82.45 (44.12)	69.64	30.36	68.75
SIGNAL & SPIN	Spain2	334	70.21 (8.47)	44.91	715.80 (373.44)	477.52 (329.45)	72.06 (43.42)	32.93	67.07	39.22
H70	Sweden	448	74.23 (6.37)	49.1	711.68 (231.89)	387.83 (186.28)	56.72 (22.21)	6.92	93.08	32.37
Uppsala university	Sweden2	263	71.05 (6.30)	46.01	490.20 (236.56)	585.05 (416.43)	77.47 (36.98)	63.12	36.88	64.26
ADC	Netherlands	3835	63.47 (8.69)	58.2	862.61 (301.04)	490.57 (361.89)	65.44 (35.42)	46.75	53.25	49.65
