# Supplementary material for: GWAS meta-analysis of cerebrospinal fluid Alzheimer’s biomarkers reveals loci regulating lipids, brain volume and autophagy
Source: Nat Commun. 2026 Apr 21;17:7385. doi: 10.1038/s41467-026-71682-8 (PMC13402690; doi:10.1038/s41467-026-71682-8)
Supplement: Supplementary file 24 — Supplementary Data 21 [file 41467_2026_71682_MOESM24_ESM.xlsx]

## Sheet: Supplementary Data 21
Supplementary Data 21: Demographic information of non-European ancestry individual
Ancestry	N	Average Age (SD)	%Male	Average A𝛃42	Average Tau	Average pTau	%Cases	%Controls
African American	209	66.96 (10.04)	41.15	551.5	194.11	33.18	18.18	53.11
Asian	63	67.19 (15.29)	52.38	492.65	206.88	42.05	28.57	30.16
Mixed	144	59.52 (15.52)	50	648.83	250.27	39.69	24.31	38.89
