# Supplementary material for: GWAS meta-analysis of cerebrospinal fluid Alzheimer’s biomarkers reveals loci regulating lipids, brain volume and autophagy
Source: Nat Commun. 2026 Apr 21;17:7385. doi: 10.1038/s41467-026-71682-8 (PMC13402690; doi:10.1038/s41467-026-71682-8)
Supplement: Supplementary file 25 — Supplementary Data 22 [file 41467_2026_71682_MOESM25_ESM.xlsx]

## Sheet: Supplementary Data 22
Supplementary Data 22: Sample Genotype quality control and analysis detail in each cohort
Cohort	Genotyping array	Pre-imputation QC Criteria			Imputation	Post Imputation Filter	GWAS model	Covariates	GWAS Lambda
		Call rate	MAF	HWE
Knight ADRC	Multiple	98% (SNP and Individual)	0.01	P ≥ 1×10-6	NHLBI TOPMed server; genome build hg38, rsq filter = 0.3; phasing = Eagle v2.4	IBD, PCA, 20% individual level missingness; .05% MAF	Linear regression model	Age, Sex, Genetic PC1-10, Cohort_Array	A𝛃42: 1.012; t-tau:1.003,p-tau-181: 1.011
EADB	illumina Infinium Global Screening Array	95% (SNP and Individual)	None	P ≥ 1×10-6	Michigan TOPMed imputation server; genome build hg38, rsq filter = 0.3; phasing = Eagle v2.4	IBD, PCA, 20% individual level missingness; .05% MAF	Linear regression model	Age, Sex, Genetic PC1-10	A𝛃42: 1.009; t-tau:0.982,p-tau-181: 0.953
EMIF-AD	GSA	98% (SNP), 95% (Individual)	0.01	P ≥ 5×10-6	HRC v1.1; hg19; phasing: SHAPEIT2; imputation: minimac3	rsq >0.3; call rate (same); HWE (same); MAF (same)	Linear regression model	Age, Sex, Genetic PC1-5	A𝛃42: 1.009; t-tau:0.993,p-tau-181: 0.990
MISSION-AD	Illumina Infinium Multi-Ethnic Genotyping Arrays (MEGA) array	95% (SNP and Individual)	exclude monomorphic SNPs	P ≥ 0.0001	NHLBI TOPMed server; genome build hg38, rsq filter = 0.3; phasing = Eagle v2.4	IBD, PCA, 2% MAF	Linear regression model	Age, Sex, Genetic PC1-10	A𝛃42: 0.999; t-tau:1.006,p-tau-181: 1.001
ACE	Axiom 815K Spanish biobank array (Thermo Fisher)	98% (SNP and Individual)	0.01	P ≥ 1×10-6	NHLBI TOPMed server; genome build hg38, rsq filter = 0.3; phasing = Eagle v2.4	IBD, PCA, 20% individual level missingness; .05% MAF	Linear regression model	Age, Sex, Genetic PC1-10	A𝛃42: 1.000; t-tau:1.011,p-tau-181: 1.007
ALFA	Illumina Infinium Neuro Consortium (Neurochip) Array version 1.0 (batch 1 and batch 2) and version 1.2 (batch 3 and batch 4, Illumina Inc.))	98% (SNP and Individual)	0.01	P ≥ 1×10-6	NHLBI TOPMed server; genome build hg37, rsq filter = 0.3; phasing = Eagle v2.4	INFO scores 0.7, MAF 1%; missingness SNP/individual (no missingness); HWE > 1x10-6; Removed duplicate, mono/multi-allelic and ambiguous SNPs; IBD all invididuals Pihat < 0.57; heterozygosity 3SD	Linear regression model	Age, Sex, Genetic PC1-10	A𝛃42: 1.001; t-tau:1.014,p-tau-181: 1.015
EPAD	Infinium Global Screening Array-24 v3.0 BeadChip	99% (SNP and Individual)	0.005	P ≥ 1×10-6	NHLBI TOPMed server; genome build hg38, rsq filter = 0.3; phasing = Eagle v2.4	IBD,PCA10% individual level missingness; .01% MAF	Linear regression model	Age, Sex, Genetic PC1-10	A𝛃42: 0.999, t-tau:0.999,p-tau-181: 1.001
Janssen	Omni2.5MExome	95% (SNP and Individual)	0.01	P ≥ 1×10-6	1000 Genomes Project; genome build hg19, phasing = Eagle v2.3.5	IBD,PCA,2% missingness	Linear regression model	Age, Sex, Genetic PC1-10	A𝛃42: 0.992 & 0.997,t-tau:0.999 & 1.011,p-tau-181: 0.993 & 1.022
