# Supplementary material for: GWAS meta-analysis of cerebrospinal fluid Alzheimer’s biomarkers reveals loci regulating lipids, brain volume and autophagy
Source: Nat Commun. 2026 Apr 21;17:7385. doi: 10.1038/s41467-026-71682-8 (PMC13402690; doi:10.1038/s41467-026-71682-8)
Supplement: Supplementary file 27 — Source Data [file 41467_2026_71682_MOESM27_ESM.xlsx]

## Sheet: Supplementary Figure 10
Study	Comparison	Correlation	Significance
ADNI	ABetaVspTau	-0.4982	***
ADNI	ABetaVsTau	-0.469179	***
ADNI	TauVspTau	0.738042	***
AIBL	ABetaVspTau	0.0029074
AIBL	ABetaVsTau	-0.146047	*
AIBL	TauVspTau	0.89353	***
BIOCARD	ABetaVspTau	-0.0133728
BIOCARD	ABetaVsTau	0.155406
BIOCARD	TauVspTau	0.612713	***
Blennow	ABetaVspTau	-0.614398	***
Blennow	ABetaVsTau	-0.650143	***
Blennow	TauVspTau	0.952425	***
DIAN	ABetaVspTau	-0.49156	***
DIAN	ABetaVsTau	-0.431326	***
DIAN	TauVspTau	0.933616	***
DOD	ABetaVspTau	0.238672	*
DOD	ABetaVsTau	0.368505	***
DOD	TauVspTau	0.982451	***
HB	ABetaVspTau	NA
HB	ABetaVsTau	-0.366729	***
HB	TauVspTau	NA
Lleo	ABetaVspTau	-0.371301	***
Lleo	ABetaVsTau	-0.46226	***
Lleo	TauVspTau	0.953687	***
London	ABetaVspTau	-0.0259241
London	ABetaVsTau	-0.27126	***
London	TauVspTau	0.288625	***
MAP	ABetaVspTau	-0.255236	***
MAP	ABetaVsTau	-0.155671	***
MAP	TauVspTau	0.932294	***
MARS	ABetaVspTau	0.2722	*
MARS	ABetaVsTau	0.241941	*
MARS	TauVspTau	0.960059	***
MAYO	ABetaVspTau	-0.133294	**
MAYO	ABetaVsTau	-0.0495275
MAYO	TauVspTau	0.850426	***
Moli	ABetaVspTau	-0.353574	***
Moli	ABetaVsTau	-0.481437	***
Moli	TauVspTau	0.930897	***
NACC	ABetaVspTau	-0.215421	***
NACC	ABetaVsTau	-0.287172	***
NACC	TauVspTau	0.632678	***
Pau	ABetaVspTau	-0.187749	**
Pau	ABetaVsTau	-0.272982	***
Pau	TauVspTau	0.910305	***
PPMIS	ABetaVspTau	0.501142	***
PPMIS	ABetaVsTau	0.5966	***
PPMIS	TauVspTau	0.974147	***
SWEDEN	ABetaVspTau	-0.0325462
SWEDEN	ABetaVsTau	0.00191012
SWEDEN	TauVspTau	0.780464	***
UPENN	ABetaVspTau	0.169798
UPENN	ABetaVsTau	-0.305045	*
UPENN	TauVspTau	0.505858	***
UW	ABetaVspTau	-0.56116	***
UW	ABetaVsTau	-0.485705	***
UW	TauVspTau	0.860877	***
VMAP	ABetaVspTau	-0.302662	***
VMAP	ABetaVsTau	-0.346485	***
VMAP	TauVspTau	0.971821	***
WiscADRC	ABetaVspTau	-0.22168	**
WiscADRC	ABetaVsTau	-0.277574	***
WiscADRC	TauVspTau	0.920462	***
Zetter	ABetaVspTau	-0.223681
Zetter	ABetaVsTau	-0.349667	**
Zetter	TauVspTau	0.870825	***

## Sheet: Supplementary Figure 20A
RT	Z0	Z1
UN	0.001	0.0168
UN	0.002	0.0261
UN	0	0
UN	0.0016	0.0188
UN	0.2978	0.4582
UN	0.002	0.0225
UN	0.0022	0.024
UN	0.0003	0.0023
UN	0.0082	0.9898
UN	0.0016	0.0199
UN	0	0
UN	0	0
UN	0.2434	0.5168
UN	0.0018	0.0193
UN	0.2444	0.5165
UN	0	0
UN	0.0004	0.0131
UN	0	0
UN	0.0003	0.0021
UN	0.0024	0.0241
UN	0	0
UN	0.0004	0.0018
UN	0.0025	0.0267
UN	0	0
UN	0.007	0.062
UN	0.0038	0.0325
UN	0.0006	0.0025
UN	0.0094	0.9906
UN	0	0
UN	0.0125	0.9875
UN	0.0002	0.0043
UN	0	0
UN	0.0028	0.0327
UN	0	0
UN	0.0036	0.0281
UN	0.0059	0.0534
UN	0	0
UN	0.0003	0.0017
UN	0.0012	0.0203
UN	0.0012	0.0177
UN	0	0
OT	0.2033	0.5235
UN	0	0
UN	0.0009	0.0172
UN	0.0017	0.0207
UN	0.0003	0.0033
UN	0	0
UN	0	0
UN	0.0037	0.0257
UN	0.0029	0.0344
UN	0	0
UN	0	0
UN	0.0004	0.008
UN	0.0007	0.0094
UN	0	0
UN	0.0003	0.0011
UN	0.0001	0.0006
UN	0.0022	0.0284
OT	0.2395	0.4774
UN	0.2446	0.4786
UN	0.0023	0.0224
UN	0	0
UN	0.0009	0.0206
UN	0.0008	0.0138
UN	0.0074	0.982
UN	0.0017	0.0161
UN	0.0007	0.0079
UN	0	0
OT	0.2667	0.4296
UN	0.271	0.4291
UN	0	0
UN	0.0015	0.0168
UN	0	0
UN	0.0011	0.0173
UN	0.0006	0.0026
UN	0	0
UN	0	0
UN	0	0
UN	0	0
UN	0.0027	0.04
UN	0	0
UN	0	0
UN	0	0
UN	0.0047	0.0438
UN	0	0
UN	0.0018	0.0226
UN	0.0008	0.0173
UN	0.0004	0.006
UN	0.001	0.0149
UN	0	0
UN	0.0002	0.0067
UN	0	0
UN	0.0036	0.0317
UN	0	0
UN	0	0
UN	0	0
UN	0	0
UN	0.0008	0.0128
UN	0.0005	0.0112
UN	0.0024	0.0322
UN	0	0
UN	0.0018	0.0138
UN	0.0019	0.0245
UN	0	0
UN	0.0008	0.018
UN	0	0
UN	0.0025	0.0232
UN	0.2462	0.4763
UN	0.0001	0.003
UN	0.0015	0.0178
UN	0.0007	0.0167
UN	0.0002	0.0021
UN	0	0
UN	0.0007	0.0119
UN	0	0
UN	0	0
UN	0	0
UN	0	0
UN	0.0001	0.0018
UN	0	0
UN	0	0
UN	0.0018	0.0242
UN	0	0
UN	0	0
UN	0.0003	0.0023
UN	0.0041	0.0332
UN	0	0.0022
UN	0	0
UN	0	0
UN	0.1912	0.5697
UN	0.1945	0.5698
UN	0.0015	0.0204
UN	0	0
UN	0	0
UN	0.0028	0.0275
UN	0	0
UN	0	0
UN	0.0019	0.0271
UN	0.0017	0.032
UN	0	0
UN	0	0
UN	0.0011	0.0161
UN	0.0007	0.0189
UN	0.0013	0.0185
UN	0.0016	0.0192
UN	0.0018	0.0157
UN	0	0
UN	0	0
UN	0	1
UN	0	0
UN	0	0
UN	0	0
UN	0.0013	0.0176
UN	0	0
UN	0	0
UN	0.0019	0.0209
UN	0.0002	0.0037
UN	0.0018	0.0214
UN	0.0008	0.0154
UN	0.0006	0.0126
UN	0.2666	0.4686
UN	0	0
UN	0	0
UN	0.0003	0.011
UN	0.0011	0.0215
UN	0.0019	0.0244
UN	0.0138	0.979
UN	0.0011	0.0172
UN	0	0
UN	0.0012	0.0208
UN	0.0002	0.0004
UN	0.0004	0.0053
UN	0	0
UN	0.0008	0.0187
UN	0.0013	0.0138
UN	0.0036	0.0293
UN	0.2514	0.5434
UN	0.0002	0.0027
UN	0.2497	0.5409
UN	0	0
UN	0	0
UN	0.0012	0.0129
UN	0.0017	0.0189
UN	0	0
UN	0	0
UN	0.0038	0.0299
UN	0.2667	0.4296
UN	0.0003	0.0033
UN	0.001	0.019
UN	0.0009	0.0191
UN	0.0008	0.015
UN	0	0
UN	0.0012	0.0143
UN	0.0018	0.021
UN	0.2549	0.5795
UN	0	0
UN	0.0019	0.0233
UN	0.0032	0.0348
UN	0	0
UN	0.0014	0.0221
UN	0.0011	0.0181
UN	0	0
UN	0.0015	0.0175
UN	0	0
UN	0.0053	0.0351
UN	0	0
UN	0	0
UN	0	0
UN	0	0
UN	0.0005	0.0133
UN	0.0013	0.0228
UN	0	0
UN	0.0004	0.0026
UN	0.4822	0.5178
UN	0.4844	0.5156
UN	0	0
UN	0	0
UN	0.0002	0.0018
UN	0.0017	0.0171
UN	0.0002	0.0025
UN	0.0005	0.0023
UN	0.0019	0.0241
UN	0	0
UN	0.0022	0.0358
UN	0.0018	0.0259
UN	0	0
UN	0	0
UN	0.0006	0.0139
UN	0	0
UN	0	0
UN	0.004	0.0325
UN	0.0008	0.0171
UN	0.0003	0.0026
UN	0.0001	0.0029
UN	0.0014	0.0202
UN	0.001	0.0185
UN	0	0
UN	0.0005	0.0073
UN	0.0013	0.0204
UN	0.0031	0.0437
UN	0	0
UN	0	0
UN	0.003	0.0355
UN	0.0041	0.0357
UN	0.0008	0.0179
UN	0.0114	0.0288
UN	0.0003	0.0016
UN	0.0015	0.0212
UN	0.0002	0.0005
UN	0.0016	0.0232
UN	0	0
UN	0.0009	0.0058
UN	0	0
UN	0.0013	0.0171
UN	0.0128	0.0773
UN	0.0005	0.0126
UN	0	0
UN	0.0032	0.0329
UN	0.0009	0.0146
UN	0.0023	0.0231
UN	0.1463	0.5743
UN	0	0
UN	0	0
UN	0	0
UN	0.0013	0.0199
UN	0.0009	0.0192
UN	0.0039	0.0336
OT	0.1995	0.5612
UN	0.206	0.5589
UN	0.0024	0.0215
UN	0.0132	0.0785
UN	0.0011	0.0178
UN	0.0002	0.0017
UN	0.0018	0.0305
UN	0	0
UN	0.0016	0.0207
UN	0	0
UN	0	0
UN	0.231	0.5151
UN	0	0
UN	0.0003	0.0021
UN	0.0017	0.0205
OT	0.1838	0.546
UN	0	0
UN	0.1838	0.546
UN	0.0019	0.0192
UN	0	0
UN	0.0006	0.016
UN	0.0012	0.02
UN	0	0
UN	0	0
UN	0	0
UN	0	0
UN	0.0009	0.0207
UN	0.006	0.994
UN	0.0017	0.0219
UN	0.0018	0.0244
UN	0.0004	0.002
UN	0.0002	0.0015
UN	0.3261	0.4172
UN	0.0013	0.0134
UN	0	0
UN	0.0016	0.0253
UN	0	0
UN	0.0013	0.02
UN	0.0002	0.0027
UN	0	0
UN	0.0011	0.0164
UN	0	0
UN	0	0
UN	0.0023	0.0311
UN	0.0002	0.0052
UN	0.0008	0.0216
UN	0.0012	0.0177
UN	0	0
UN	0.0012	0.0132
UN	0.0111	0.0217
UN	0	0
UN	0.0013	0.0165
OT	0.0059	0.9941
UN	0.0004	0.0102
UN	0.0067	0.9933
UN	0	0
UN	0.0009	0.0178
UN	0.0005	0.0039
UN	0.0016	0.0188
UN	0.0049	0.0423
UN	0	0.001
UN	0.0008	0.0189
UN	0	0
UN	0.001	0.0189
UN	0.2033	0.5235
UN	0	0
UN	0	0
UN	0	0
UN	0.0016	0.0222
UN	0	0
UN	0.2877	0.4599
UN	0.0003	0.0012
UN	0.0024	0.0281
UN	0	0
UN	0	0
UN	0.0019	0.0297
UN	0.0036	0.03
UN	0.0003	0.0019
OT	0.2347	0.5665
UN	0.2347	0.5665
UN	0.0002	0.002
UN	0.2333	0.5669
UN	0	0
UN	0.0011	0.0186
UN	0.0021	0.0276
UN	0.0004	0.0105
UN	0	0
UN	0	0
UN	0.0015	0.9905
UN	0	0
UN	0	0
UN	0	0
UN	0.0018	0.021
UN	0.2199	0.5367
UN	0	0
UN	0.0079	0.9921
UN	0.0011	0.0165
UN	0.0007	0.0165
UN	0.0005	0.0165
UN	0.0019	0.0176
UN	0.0003	0.003
UN	0.0035	0.03
UN	0	0
UN	0	0
UN	0.2348	0.5665
UN	0.0004	0.0091
UN	0	0
UN	0.0014	0.0241
UN	0.0022	0.0309
UN	0.0011	0.022
UN	0.0002	0.0016
UN	0	0
UN	0.0018	0.0222
UN	0.001	0.0171
UN	0	0
UN	0	0
UN	0.0023	0.0217
UN	0	0
UN	0.0018	0.0252
UN	0.0007	0.0151
UN	0	0
UN	0	0
UN	0.0007	0.0133
UN	0.0001	0.0023
UN	0.0001	0.0025
UN	0.002	0.0182
UN	0.001	0.0165
UN	0.0016	0.0253
UN	0	0
UN	0	0
UN	0.0026	0.0256
UN	0.0002	0.0035
UN	0	0.0078
UN	0	0
UN	0.0004	0.0025
UN	0	0
UN	0	0
UN	0	0
UN	0.0013	0.014
UN	0.0043	0.0327
UN	0	0
UN	0.003	0.0224
UN	0	0
UN	0.0019	0.0343
UN	0.2296	0.4493
UN	0.2095	0.4854
UN	0.0007	0.0096
UN	0	0
UN	0	0
UN	0.0003	0.0019
UN	0.0011	0.0179
UN	0	0
UN	0.0015	0.0196
UN	0	0
UN	0.0004	0.0027
UN	0.0023	0.0242
UN	0	0
UN	0	0
UN	0.0009	0.0153
UN	0.0008	0.0158
OT	0.2013	0.4772
UN	0.002	0.0183
UN	0.0002	0.0041
UN	0	0
UN	0.0005	0.0177
UN	0.0003	0.0027
UN	0.4535	0.5449
UN	0	0
UN	0.003	0.0272
UN	0.0024	0.0265
UN	0	0
UN	0	0
UN	0	0
UN	0.0008	0.0185
UN	0.0024	0.0239
UN	0	0
UN	0.0016	0.0235
UN	0.0003	0.0026
UN	0	0
UN	0.0016	0.0191
UN	0	0
UN	0.0018	0.0159
UN	0.0016	0.0288
UN	0	0
UN	0.0016	0.018
UN	0	0
UN	0.0101	0.0247
UN	0.0008	0.0143
UN	0.0003	0.0029
UN	0.0022	0.0238
UN	0.0004	0.0052
UN	0.0001	0.0042
UN	0.001	0.0163
UN	0.0002	0.0061
UN	0.2049	0.5017
UN	0.21	0.5023
UN	0.002	0.0205
UN	0.0018	0.02
UN	0.0003	0.0023
UN	0	0
UN	0.0003	0.0041
UN	0.0024	0.0279
UN	0.0008	0.0159
UN	0.0002	0.0016
UN	0.0032	0.0237
UN	0.0036	0.0306
UN	0.0015	0.0204
UN	0.0016	0.0255
UN	0.0013	0.0212
UN	0	0
UN	0.0004	0.0034
UN	0.0002	0.0014
UN	0	0
UN	0.0013	0.0156
UN	0.0007	0.0069
UN	0.0003	0.0026
UN	0.0028	0.0351
UN	0.0049	0.0435
UN	0	0
UN	0.0011	0.0146
UN	0.0015	0.0322
OT	0.2382	0.5308
UN	0.2468	0.5267
UN	0.0004	0.0037
UN	0.0005	0.0197
UN	0.0019	0.0243
UN	0.0005	0.0133
UN	0.0025	0.0354
UN	0.0002	0.0028
UN	0	0
OT	0.0101	0.9899
UN	0.0106	0.9894
UN	0.0181	0.9819
UN	0.0018	0.0291
UN	0.0011	0.0185
UN	0	0
UN	0	0
UN	0	0
UN	0.0019	0.0188
UN	0.0009	0.0185
OT	0.3214	0.4446
UN	0.3234	0.4452
UN	0.0001	0.0018
UN	0.0016	0.0229
UN	0.0012	0.0187
UN	0.0011	0.0133
UN	0	0
UN	0.0021	0.0229
UN	0.0024	0.0358
UN	0	0
UN	0.0001	0.0036
UN	0.0057	0.0379
UN	0.0003	0.0135
UN	0	0
UN	0.0008	0.0141
UN	0.0006	0.0071
UN	0	0
UN	0	0
UN	0	0
UN	0.0002	0.0042
UN	0.0015	0.0143
UN	0	0
UN	0	0
UN	0	0
UN	0	0
UN	0.003	0.0277
UN	0	0
UN	0.0006	0.0077
UN	0	0
UN	0.0003	0.0023
UN	0.0005	0.0145
UN	0	0
UN	0.0008	0.0182
OT	0.0015	0.9885
UN	0.0023	0.9879
UN	0.0075	0.9824
UN	0.0011	0.0145
UN	0.0014	0.0228
UN	0.0011	0.0227
UN	0	0
UN	0.0015	0.0184
UN	0.0002	0.0034
UN	0.0047	0.0456
UN	0	0
UN	0.0014	0.0197
UN	0.001	0.0113
UN	0	0
UN	0.0003	0.0021
UN	0	0
UN	0.0005	0.0028
UN	0	0
UN	0.0002	0.0017
UN	0	0
UN	0.0031	0.9879
UN	0.0017	0.0197
UN	0	0
UN	0.0012	0.0154
UN	0.0014	0.017
UN	0.0027	0.03
UN	0	0
UN	0.0001	0.0034
UN	0.0006	0.0059
UN	0	0
UN	0.002	0.0224
UN	0.0003	0.0028
UN	0.0019	0.0297
UN	0	0
UN	0.0002	0.0026
UN	0.0002	0.002
UN	0	0
UN	0.0015	0.0198
UN	0.0005	0.0162
UN	0.0003	0.0005
UN	0	0
UN	0.0016	0.0268
UN	0.0038	0.0318
UN	0.0032	0.0255
UN	0	0
UN	0.0011	0.0161
UN	0.0012	0.0161
UN	0.0015	0.0201
UN	0.0018	0.0277
UN	0.0003	0.0017
UN	0.0015	0.0195
UN	0.0133	0.0776
UN	0.0043	0.0347
UN	0	0
UN	0	0
UN	0.0013	0.0223
UN	0.0008	0.0177
UN	0.1982	0.5571
UN	0.1974	0.5558
UN	0.0008	0.0175
UN	0	0
UN	0.0011	0.0207
UN	0.0015	0.0245
UN	0.0016	0.0196
UN	0.0008	0.011
UN	0.0021	0.0237
UN	0.0009	0.0153
UN	0	0
UN	0	0
UN	0.0011	0.0151
UN	0	1
UN	0.0003	0.0024
UN	0	0
UN	0	0
UN	0.0019	0.0243
UN	0.0017	0.0358
UN	0	0
UN	0.0071	0.9929
UN	0.0023	0.0205
UN	0.0003	0.0019
UN	0.1838	0.546
UN	0	0
UN	0.0009	0.017
UN	0.0007	0.0176
UN	0.205	0.5089
UN	0.0033	0.0255
UN	0.206	0.5095
UN	0	0
UN	0	0
UN	0	0
UN	0.0004	0.0017
UN	0.003	0.0223
UN	0.0003	0.0021
UN	0	0
UN	0	0
UN	0	0
UN	0.0026	0.0338
UN	0.0035	0.0384
UN	0.0013	0.0179
UN	0.0017	0.0244
UN	0.0045	0.0395
UN	0.0007	0.0205
UN	0	0
UN	0.0004	0.0026
UN	0.0022	0.0238
UN	0.2384	0.531
UN	0.0008	0.0091
UN	0.0011	0.0163
UN	0	0
UN	0	0
UN	0.0004	0.0027
UN	0.0011	0.0192
UN	0.0001	0.003
UN	0	0
UN	0	0
UN	0.0004	0.0033
UN	0.0033	0.0275
UN	0.0002	0.0004
UN	0.001	0.0141
UN	0.0004	0.0013
UN	0	0
UN	0	0
UN	0.0029	0.0217
UN	0	0
UN	0.0002	0.0017
UN	0	0
UN	0.0075	0.9925
UN	0	0
UN	0	0
UN	0.001	0.0166
UN	0.0015	0.0183
UN	0.0002	0.0017
UN	0	0
UN	0.0009	0.0206
UN	0.0011	0.0151
UN	0	0
UN	0	0
UN	0.0019	0.0222
UN	0	0
UN	0	0
UN	0.0023	0.0327
UN	0.0006	0.0143
UN	0.3216	0.4445
UN	0	0
UN	0.0018	0.0214
UN	0.0022	0.0226
UN	0	0
UN	0.0003	0.0026
UN	0.0011	0.0118
UN	0	0
UN	0	0
UN	0	0
UN	0.0019	0.0181
UN	0	0
UN	0.0002	0.0022
UN	0.001	0.0126
UN	0.0076	0.9819
UN	0	0
UN	0	0
UN	0	0
UN	0.0093	0.0572
UN	0	0
UN	0	0
UN	0.0011	0.0153
UN	0.0016	0.0251
UN	0.0019	0.0317
UN	0	0
UN	0.0001	0.0014
UN	0	0
UN	0	0
UN	0	0
UN	0.002	0.0218
UN	0	0
OT	0.0029	0.9771
UN	0.0029	0.9771
UN	0.0007	0.0145
UN	0	0
UN	0.0015	0.0239
UN	0	0
UN	0	0
UN	0.0005	0.0054
UN	0	0
UN	0.0002	0.0039
UN	0.0028	0.0238
UN	0.0131	0.9869
UN	0.001	0.0231
UN	0.0025	0.0269
UN	0	0
UN	0.001	0.0253
UN	0	0
UN	0.0032	0.0339
UN	0.002	0.0209
UN	0.2051	0.5602
UN	0	0
UN	0.0003	0.0019
UN	0	0
UN	0.0011	0.0093
UN	0	0
UN	0	0
UN	0	0
UN	0.0005	0.0147
UN	0.002	0.0374
UN	0	0
UN	0.0019	0.0235
UN	0.0003	0.0032
UN	0	0
UN	0	0
UN	0	0
UN	0.0012	0.0224
UN	0.0017	0.0229
UN	0	0
UN	0.0031	0.0383
UN	0	0
UN	0.0018	0.0344
UN	0.0003	0.0016
UN	0.0015	0.0192
UN	0.0004	0.0052
UN	0.0015	0.0243
UN	0.0077	0.0496
UN	0	0
UN	0.0023	0.0292
UN	0.0013	0.0192
UN	0.0014	0.0156
UN	0	0
UN	0.0002	0.0031
UN	0.0005	0.0041
UN	0.0002	0.0033
UN	0.0022	0.0207
UN	0.0024	0.0247
UN	0	0
UN	0.0015	0.0205
UN	0.0033	0.0276
UN	0.0014	0.0169
UN	0.001	0.017
UN	0	0
UN	0.0002	0.0014
UN	0.0018	0.0249
UN	0.0015	0.0182
UN	0	0
UN	0.0015	0.023
UN	0.0016	0.9824
UN	0.0007	0.0141
UN	0.0032	0.026
UN	0.0003	0.0004
UN	0.0035	0.0264
UN	0.0016	0.0261
UN	0	0
UN	0.0004	0.0029
UN	0.003	0.035
UN	0.0006	0.0064
UN	0.0003	0.0018
UN	0.0028	0.0299
UN	0.0015	0.0295
UN	0.2281	0.5002
UN	0	0
UN	0.2247	0.5005
UN	0.0026	0.0377
UN	0	0
UN	0	0
UN	0.0037	0.0296
UN	0	0
UN	0.001	0.0168
UN	0	0
UN	0.001	0.016
UN	0.0041	0.0318
UN	0.0001	0.0027
UN	0.0002	0.0027
UN	0.0025	0.0262
UN	0.0064	0.0452
UN	0	0
UN	0	0
UN	0.0009	0.0091
UN	0.0006	0.0139
UN	0.0004	0.0085
UN	0.0006	0.0077
UN	0.2459	0.5168
UN	0.0024	0.0222
UN	0.001	0.0184
UN	0.0007	0.0101
UN	0.0005	0.0103
UN	0.0008	0.0123
UN	0.0004	0.0131
UN	0.0008	0.0074
UN	0.0375	0.128
UN	0.0003	0.0029
UN	0.0019	0.0289
UN	0.009	0.063
UN	0.0014	0.0129
UN	0	0
UN	0.0011	0.0105
UN	0.001	0.0079
UN	0.001	0.0138
UN	0.0011	0.0062
UN	0.001	0.01
UN	0.0025	0.0336
UN	0.0015	0.0078
UN	0.0015	0.0247
UN	0.0014	0.0183
UN	0.0015	0.0124
UN	0.0029	0.0322
UN	0.0024	0.025
UN	0.0008	0.0086
UN	0.0008	0.0155
UN	0	0
UN	0.0014	0.029
UN	0	0
UN	0.0025	0.0295
UN	0.0016	0.0239
UN	0.0007	0.0065
UN	0.0008	0.0109
UN	0.0014	0.0149
UN	0.002	0.0275
UN	0.0006	0.0077
UN	0.0005	0.0154
UN	0.0008	0.0116
UN	0.0018	0.0112
UN	0.001	0.0059
UN	0.0008	0.0085
UN	0.0004	0.0069
UN	0.0005	0.0086
UN	0.0011	0.0183
UN	0.0004	0.006
UN	0.0008	0.0181
UN	0.0006	0.014
UN	0	0
UN	0.0014	0.0121
UN	0.0006	0.0099
UN	0.0006	0.0115
UN	0.0008	0.0123
UN	0.0008	0.0067
UN	0.0004	0.007
UN	0.0016	0.0218
UN	0.0012	0.006
UN	0.0011	0.0192
UN	0.0014	0.0198
UN	0.0024	0.0367
UN	0.0007	0.0153
UN	0.0004	0.0078
UN	0	0
UN	0.0006	0.013
UN	0.0022	0.0282
UN	0.0006	0.011
UN	0	0
UN	0.0011	0.0063
UN	0.0006	0.0185
UN	0.0013	0.0291
UN	0.0016	0.017
UN	0.0101	0.9832
UN	0.0011	0.0186
UN	0	0
UN	0.0039	0.0117
UN	0.0011	0.0077
UN	0	0
UN	0.0005	0.0142
UN	0.0007	0.0127
UN	0.0006	0.0219
UN	0.0012	0.0068
UN	0.0008	0.0102
UN	0	0
UN	0.0016	0.0246
UN	0.0006	0.0074
UN	0.0006	0.0072
UN	0.0007	0.0058
UN	0.0006	0.0124
UN	0.0012	0.025
UN	0	0
UN	0	0
UN	0.0008	0.0085
UN	0.2114	0.5172
UN	0.0005	0.0093
UN	0.2131	0.5171
UN	0.0012	0.0219
UN	0.001	0.0082
UN	0.0007	0.0131
UN	0.0006	0.0067
UN	0.0007	0.0143
UN	0.0003	0.0082
UN	0.0011	0.0079
UN	0	0
UN	0.0004	0.0105
UN	0.0006	0.0082
UN	0.0016	0.0228
UN	0	0
UN	0.0016	0.0289
UN	0.0005	0.0126
UN	0.2014	0.5568
UN	0.0009	0.0222
UN	0	0
UN	0.0003	0.0104
UN	0	0
UN	0.0025	0.0312
UN	0.0007	0.0068
UN	0.2739	0.4551
UN	0	0
UN	0.2755	0.4549
UN	0.0002	0.0028
UN	0.0006	0.0073
UN	0.002	0.0256
UN	0.0005	0.0115
UN	0.0005	0.0122
UN	0.0014	0.0142
UN	0.0012	0.009
UN	0.0005	0.0123
UN	0.0006	0.0084
UN	0.0094	0.9906
UN	0.0011	0.0101
UN	0.0012	0.0082
UN	0.001	0.0138
UN	0.002	0.0198
UN	0.0013	0.0197
UN	0.0062	0.0522
UN	0.0005	0.0148
UN	0	0
UN	0.0005	0.0087
UN	0.0009	0.0111
UN	0.0006	0.007
UN	0.0006	0.0074
UN	0	0
UN	0.001	0.017
UN	0.0006	0.0101
UN	0.0015	0.0071
UN	0.0013	0.0133
UN	0.0278	0.1217
UN	0	0
UN	0.2134	0.5083
UN	0.0004	0.0073
UN	0.0023	0.026
UN	0	0
UN	0.0004	0.0103
UN	0.001	0.0222
UN	0.001	0.0192
UN	0.1957	0.569
UN	0.0004	0.0123
UN	0.0014	0.0144
UN	0.0002	0.0036
UN	0	0
UN	0	0
UN	0.001	0.0205
UN	0.0006	0.0174
UN	0.0011	0.0208
UN	0.0008	0.0106
UN	0.0006	0.0103
UN	0.0019	0.021
UN	0	0
UN	0	0
UN	0.0006	0.0099
UN	0	0
UN	0	0
UN	0.002	0.0274
UN	0.0024	0.0295
UN	0.0016	0.0208
UN	0.0016	0.0124
UN	0.0017	0.0223
UN	0.0009	0.019
UN	0.0018	0.008
UN	0.0009	0.0127
UN	0.0014	0.0237
UN	0.212	0.5185
UN	0.0005	0.0084
UN	0.0007	0.0068
UN	0.0011	0.0119
UN	0.0023	0.032
UN	0	0
UN	0.0007	0.0066
UN	0.0013	0.0148
UN	0.0005	0.0146
UN	0.0011	0.0115
UN	0.0007	0.013
UN	0.0022	0.0274
UN	0.3624	0.4321
UN	0.0017	0.025
UN	0.0012	0.02
UN	0.0024	0.0297
UN	0.0016	0.0215
UN	0.0012	0.01
UN	0.2586	0.5239
UN	0.0011	0.006
UN	0.0003	0.0089
UN	0.0006	0.0134
UN	0.0021	0.0277
UN	0.0016	0.0246
UN	0.0006	0.0028
UN	0.0007	0.0101
UN	0	0
UN	0	0
UN	0.0005	0.0105
UN	0	0
UN	0.0005	0.007
UN	0.0007	0.0114
UN	0.001	0.0087
UN	0.0011	0.0179
UN	0.0011	0.0145
UN	0.2739	0.4551
UN	0.0007	0.0059
UN	0.2817	0.4704
UN	0.001	0.0077
UN	0.0006	0.0081
UN	0.002	0.0286
UN	0.0009	0.0177
UN	0.0006	0.0026
UN	0	0
UN	0.0007	0.0119
UN	0.0006	0.0118
UN	0.0003	0.0088
UN	0.2281	0.5002
UN	0.0006	0.0153
UN	0.0005	0.012
UN	0.0018	0.0242
UN	0.0012	0.0187
UN	0.002	0.0299
UN	0.0005	0.0108
UN	0.0007	0.0146
UN	0.0009	0.0193
UN	0.0008	0.0162
UN	0.0006	0.0119
UN	0.0007	0.0152
UN	0.0012	0.0164
UN	0.0009	0.0163
UN	0.0012	0.0202
UN	0.0005	0.0107
UN	0.0009	0.0197
UN	0	0
UN	0.0003	0.0038
UN	0	0
UN	0.0009	0.0078
UN	0.0019	0.0186
UN	0.0009	0.0156
UN	0.2897	0.4892
UN	0.467	0.533
UN	0	0
UN	0.0019	0.0248
UN	0	0
UN	0	0
UN	0.0007	0.0146
UN	0.0377	0.9553
UN	0.0007	0.0187
UN	0.2739	0.4716
UN	0.5048	0.4842
UN	0	0
UN	0.008	0.992
UN	0.0015	0.0254
UN	0.0007	0.0069
UN	0	0
UN	0	0
UN	0	0
UN	0.0063	0.9937
UN	0.0006	0.0125
UN	0.0014	0.0153
UN	0	0
UN	0.0017	0.02
UN	0.002	0.0259
UN	0	0
UN	0.0006	0.0142
UN	0.0143	0.9857
UN	0	0
UN	0.0007	0.0118
UN	0	0
UN	0.0032	0.0307
UN	0.001	0.0173
UN	0	0
UN	0.3491	0.4754
UN	0.3491	0.4754
UN	0	0
UN	0.0012	0.0215
UN	0	0
UN	0.0398	0.137
UN	0.2514	0.5434
UN	0.001	0.0183
UN	0.0009	0.0085
UN	0	0
UN	0.0013	0.0246
UN	0.0008	0.0154
UN	0	0
UN	0.0005	0.0119
UN	0.0007	0.0078
UN	0.001	0.0177
UN	0	0
UN	0	0
UN	0.0005	0.0133
UN	0.001	0.0127
UN	0	0
UN	0	0
UN	0.0035	0.0303
UN	0	0
UN	0	0
UN	0.0037	0.0384
UN	0.0008	0.0076
UN	0.0017	0.018
UN	0.0013	0.0149
UN	0.0012	0.0088
UN	0.0008	0.0168
UN	0.0011	0.0191
UN	0.0009	0.0157
UN	0.0017	0.023
UN	0.0025	0.0271
UN	0.0018	0.022
UN	0.0009	0.0183
UN	0.0012	0.0189
UN	0.0009	0.0093
UN	0.0008	0.0061
UN	0.2251	0.4606
UN	0.001	0.0058
UN	0.001	0.0148
UN	0.001	0.0066
UN	0.0013	0.0185
UN	0.0008	0.0067
UN	0.0008	0.009
UN	0.0367	0.1245
UN	0.001	0.0219
UN	0.0011	0.0185
UN	0.0014	0.0202
UN	0	0
UN	0	0
UN	0	0
UN	0.0009	0.0218
UN	0	0
UN	0	1
UN	0.0008	0.0184
UN	0.0018	0.0259
UN	0.0008	0.0151
UN	0.1961	0.4249
UN	0.0003	0.0021
UN	0.0005	0.0054
UN	0.0009	0.0058
UN	0.0003	0.0012
UN	0.1749	0.6403
UN	0.0012	0.0089
UN	0.0045	0.9896
UN	0.0006	0.0045
UN	0.0005	0.0061
UN	0.0003	0.002
UN	0.0002	0.0027
UN	0.0007	0.0079
UN	0.0006	0.0071
UN	0.0007	0.0069
UN	0.0004	0.0053
UN	0.0006	0.0079
UN	0.0006	0.0077
UN	0.3105	0.5339
UN	0.0003	0.0029
UN	0.189	0.5219
UN	0.2917	0.4325
UN	0.0001	0.0018
UN	0.0001	0.0014
UN	0.0015	0.0205
UN	0.2268	0.48
UN	0.196	0.4731
UN	0.0001	0.0023
UN	0.0001	0.0023
UN	0.2731	0.5142
UN	0.0011	0.0129
UN	0.0082	0.9815
UN	0.0007	0.0063
UN	0.0017	0.0214
UN	0.2422	0.5106
UN	0.0021	0.0211
UN	0.0003	0.0025
UN	0.0028	0.024
UN	0.0133	0.9867
UN	0.002	0.023
UN	0.266	0.4882
UN	0.0019	0.0215
UN	0.002	0.0228
UN	0.0013	0.0205
UN	0.0015	0.0179
UN	0.192	0.5364
UN	0.2505	0.47
UN	0.4159	0.5841
UN	0.2913	0.4574
UN	0.1614	0.5362
UN	0.3226	0.5074
UN	0.2999	0.5165
UN	0.2465	0.4623
UN	0.5392	0.4608
UN	0.214	0.5665
UN	0.1194	0.5948
UN	0.2917	0.4242
UN	0.5015	0.4935
UN	0.2715	0.5198
UN	0.2159	0.5103
UN	0.4487	0.5513
UN	0.2764	0.4841
UN	0.5552	0.4407
UN	0.2575	0.5063
UN	0.4934	0.5009
UN	0.2297	0.5605
UN	0.3407	0.4524
UN	0.1897	0.5197
UN	0.289	0.5013
UN	0.1718	0.4975
UN	0.2385	0.4763
UN	0.2609	0.4971
UN	0.4873	0.5127
UN	0.4981	0.5019
UN	0.4341	0.5659
UN	0.4804	0.5196
UN	0.5287	0.4713
UN	0.5432	0.4561
UN	0.53	0.47
UN	0.4826	0.5174
UN	0.5218	0.4765
UN	0.5048	0.4952
UN	0.0036	0.0239
UN	0.2884	0.5751
UN	0.5147	0.4853
UN	0.2966	0.499
UN	0.268	0.4967
UN	0.5475	0.4476
UN	0.4946	0.5054
UN	0.5564	0.4436
UN	0.231	0.5151
UN	0.249	0.5181
UN	0.2911	0.502
UN	0.2137	0.5209
UN	0.2441	0.5419
UN	0.4912	0.5088
UN	0.4499	0.5501
UN	0	1
UN	0.4728	0.5272
UN	0.53	0.4676
UN	0.4704	0.5296
UN	0.5314	0.4686
UN	0.4757	0.5243
UN	0.5066	0.4934
UN	0.4557	0.5443
UN	0.1971	0.5204
UN	0.1946	0.6188
UN	0.467	0.533
UN	0.2574	0.5162
UN	0.2531	0.5383
UN	0.5147	0.4853
UN	0.4978	0.5022
UN	0.5038	0.4922
UN	0.2455	0.5619
UN	0.2367	0.4823
UN	0.184	0.5052
UN	0.5835	0.4165
UN	0.5053	0.4947
UN	0.5251	0.4688
UN	0.473	0.527
UN	0.0023	0.9913
UN	0	1
UN	0.0021	0.9979
UN	0.4755	0.5245
UN	0.5276	0.4677
UN	0.5118	0.4882
UN	0.2955	0.5006
UN	0.2614	0.4924
UN	0.5771	0.4229
UN	0.0033	0.0252
UN	0.1915	0.5055
UN	0.5899	0.4101
UN	0.5027	0.4973
UN	0.2467	0.5274
UN	0.2167	0.4963
UN	0.4715	0.5285
UN	0.5199	0.4801
UN	0.5333	0.4667
UN	0.5064	0.4936
UN	0.5827	0.4164
UN	0.5227	0.4773
UN	0.5775	0.4225
UN	0.5086	0.4914
UN	0.4591	0.5409
UN	0.5256	0.4744
UN	0.1803	0.4978
UN	0.2288	0.5798
UN	0.5229	0.4699
UN	0.2537	0.5577
UN	0.224	0.4965
UN	0.4425	0.5552
UN	0.4782	0.5211
UN	0.556	0.444
UN	0.2821	0.5466
UN	0.4988	0.5012
UN	0	1
UN	0.463	0.5336
UN	0	1
UN	0.469	0.531
UN	0.4638	0.5329
UN	0.5459	0.4525
UN	0.0068	0.9932
UN	0.5084	0.4916
UN	0.0145	0.9855
UN	0.2451	0.4759
UN	0.3068	0.5027
UN	0.4386	0.5614
UN	0.2446	0.4807
UN	0.2907	0.5415
UN	0.5111	0.4863
UN	0.5058	0.4942
UN	0.4413	0.5587
UN	0.2534	0.5015
UN	0.2862	0.4391
UN	0.219	0.4538
UN	0.2905	0.5012
UN	0.5014	0.4986
UN	0.5242	0.4758
UN	0.5389	0.4611
UN	0.4187	0.5813
UN	0.4043	0.5957
UN	0.4379	0.5621
UN	0.5399	0.4601
UN	0.4498	0.5483
UN	0.2667	0.498
UN	0.2032	0.6087
UN	0.6002	0.3896
UN	0.1919	0.5045
UN	0.0029	0.0249
UN	0.4939	0.5061
UN	0.5087	0.4913
UN	0.5913	0.3999
UN	0.2852	0.5184
UN	0.2055	0.5176
UN	0.2338	0.4549
UN	0.2094	0.5119
UN	0.3331	0.5144
UN	0.4932	0.5068
UN	0.5874	0.4126
UN	0.5085	0.4915
UN	0.2983	0.4635
UN	0.0036	0.0234
UN	0.2493	0.4851
UN	0.2518	0.4843
UN	0.0025	0.0202
UN	0.5029	0.4971
UN	0.5395	0.4605
UN	0.5117	0.4883
UN	0.3182	0.4295
UN	0	1
UN	0.4439	0.5561
UN	0.507	0.4929
UN	0.5336	0.4586
UN	0.5329	0.4671
UN	0.0004	0.0101
UN	0.2561	0.4824
UN	0.4874	0.5126
UN	0.5117	0.4883
UN	0.4809	0.5191
UN	0.547	0.453
UN	0.2884	0.507
UN	0.2064	0.5077
UN	0	1
UN	0.534	0.466
UN	0.5286	0.466
UN	0.0152	0.9785
UN	0.4258	0.5742
UN	0.258	0.4435
UN	0	1
UN	0.5477	0.452
UN	0.5147	0.4807
UN	0.0159	0.9841
UN	0.4113	0.5887
UN	0.0052	0.9948
UN	0.5365	0.4635
UN	0.4994	0.4922
UN	0.0167	0.9833
UN	0.4458	0.5542
UN	0.2588	0.4499
UN	0.2184	0.5405
UN	0.2694	0.5107
UN	0.1949	0.5153
UN	0.1776	0.4756
UN	0.3108	0.5058
UN	0.2296	0.5864
UN	0.2937	0.4859
UN	0.2386	0.4961
UN	0.2658	0.5209
UN	0.4677	0.5238
UN	0.5874	0.4042
UN	0.2771	0.518
UN	0.483	0.5145
UN	0.3286	0.5112
UN	0.2487	0.4722
UN	0.3116	0.4298
UN	0.2229	0.5216
UN	0.2222	0.5028
UN	0.3009	0.5041
UN	0.2208	0.487
UN	0.4587	0.5413
UN	0.5581	0.4419
UN	0.3819	0.4027
UN	0.232	0.4805
UN	0.2658	0.5254
UN	0.2751	0.4519
UN	0.3025	0.4823
UN	0.0147	0.9826
UN	0.5194	0.4806
UN	0.2655	0.4336
UN	0.5154	0.4846
UN	0.015	0.985
UN	0.5716	0.4284
UN	0.4727	0.527
UN	0.2539	0.4548
UN	0.217	0.4719
UN	0.3035	0.5339
UN	0.0189	0.9764
UN	0.0094	0.9906
UN	0.0058	0.9844
UN	0.2548	0.4824
UN	0.486	0.514
UN	0.5098	0.4902
UN	0.4794	0.5206
UN	0.5447	0.4553
UN	0.2378	0.5274
UN	0.339	0.5045
UN	0.4721	0.5101
UN	0.424	0.5692
UN	0.2714	0.5254
UN	0.4809	0.5118
UN	0.4609	0.539
UN	0.5771	0.4073
UN	0.2563	0.4817
UN	0.2116	0.5612
UN	0.249	0.4446
UN	0.349	0.5051
UN	0.2528	0.5548
UN	0.2991	0.4807
UN	0.1919	0.5157
UN	0.1918	0.5409
UN	0.0067	0.9933
UN	0.0163	0.9837
UN	0.5042	0.4958
UN	0.2549	0.5703
UN	0.2376	0.5221
UN	0.5389	0.4574
UN	0.493	0.507
UN	0.5978	0.4022
UN	0.5919	0.4081
UN	0.1763	0.5394
UN	0.3337	0.4148
UN	0.2928	0.4779
UN	0.2735	0.4824
UN	0.2285	0.5821
UN	0.303	0.531
UN	0.4168	0.5789
UN	0.4109	0.5891
UN	0.4724	0.5266
UN	0.4996	0.4968
UN	0.5728	0.4272
UN	0.5047	0.4918
UN	0.2039	0.5041
UN	0.243	0.4968
UN	0.2013	0.5398
UN	0.2569	0.5043
UN	0.2228	0.5364
UN	0.5344	0.4656
UN	0.2463	0.4562
UN	0.2189	0.4286
UN	0.4802	0.5198
UN	0.2634	0.4821
UN	0.0137	0.9831
UN	0.4872	0.5128
UN	0.2877	0.4355
UN	0	1
UN	0.0153	0.9847
UN	0	1
UN	0.3093	0.3932
UN	0.502	0.498
UN	0.3134	0.4133
UN	0.257	0.4581
UN	0.5243	0.4739
UN	0.5713	0.4287
UN	0.5331	0.46
UN	0.4562	0.5399
UN	0.5006	0.4994
UN	0.2974	0.4967
UN	0.3219	0.5034
UN	0.2444	0.5195
UN	0.2876	0.5688
UN	0.2877	0.4738
UN	0.272	0.4893
UN	0.2606	0.4759
UN	0.2577	0.4687
UN	0.2419	0.4386
UN	0.3209	0.4683
UN	0.2552	0.4733
UN	0.2769	0.4718
UN	0.1576	0.5164
UN	0.1901	0.5381
UN	0.2808	0.4577
UN	0.1943	0.5126
UN	0.2716	0.457
UN	0.3416	0.4089
UN	0.5987	0.3984
UN	0.5078	0.4898
UN	0.0063	0.9937
UN	0.0164	0.9787
UN	0.5019	0.4981
UN	0.539	0.461
UN	0.5107	0.4893
UN	0.5974	0.3948
UN	0.2457	0.5068
UN	0.015	0.985
UN	0.0059	0.9866
UN	0.5212	0.4727
UN	0.5954	0.4035
UN	0.3112	0.466
UN	0.2797	0.502
UN	0.2898	0.4638
UN	0.2898	0.5302
UN	0.2678	0.5638
UN	0.2273	0.532
UN	0.2752	0.4696
UN	0.2526	0.5411
UN	0.2539	0.5232
UN	0.5992	0.3121
UN	0.6189	0.3242
UN	0.1653	0.5486
UN	0.174	0.5016
UN	0.2574	0.5679
UN	0.5948	0.3429
UN	0.6239	0.3205
UN	0.2773	0.5039
UN	0.2087	0.5381
UN	0.2101	0.5436
UN	0.2158	0.5253
UN	0.6056	0.3537
UN	0.5827	0.3862
UN	0.6345	0.3184
UN	0.2031	0.4496
UN	0.2397	0.5144
UN	0.2417	0.4284
UN	0.2618	0.4819
UN	0.017	0.983
UN	0.4207	0.5793
UN	0.4894	0.5065
UN	0.0046	0.9903
UN	0.5052	0.4939
UN	0.4517	0.5483
UN	0.5091	0.4909
UN	0.2802	0.489
UN	0.278	0.4933
UN	0.2262	0.4988
UN	0.5485	0.3909
UN	0.2416	0.5141
UN	0.2522	0.5104
UN	0.2396	0.5262
UN	0.1858	0.6112
UN	0.3011	0.4344
UN	0.295	0.4518
UN	0.2158	0.4665
UN	0.1829	0.5386
UN	0.5794	0.3641
UN	0	1
UN	0.0114	0.9886
UN	0.0125	0.9863
UN	0.1848	0.5338
UN	0.2691	0.3863
UN	0.1434	0.5536
UN	0.2376	0.4901
UN	0.2729	0.5487
UN	0.2872	0.5732
UN	0.5136	0.4862
UN	0.2941	0.4974
UN	0.2653	0.4952
UN	0.5505	0.4438
UN	0.4927	0.5073
UN	0.5578	0.4422
UN	0	1
UN	0.4673	0.5271
UN	0.26	0.4877
UN	0.2029	0.605
UN	0.5747	0.4253
UN	0.5449	0.4545
UN	0.2968	0.4668
UN	0.1723	0.5293
UN	0.4301	0.5699
UN	0.2613	0.5263
UN	0.5935	0.4014
UN	0.0168	0.9832
UN	0.2378	0.4754
UN	0.4849	0.5151
UN	0.5359	0.4631
UN	0.578	0.422
UN	0.5994	0.389
UN	0.24	0.4739
UN	0.3077	0.4805
UN	0.2347	0.535
UN	0.2681	0.5066
UN	0.376	0.624
UN	0.4321	0.5679
UN	0.4632	0.5279
UN	0.0063	0.988
UN	0.0153	0.9768
UN	0.2323	0.5476
UN	0.1977	0.5804
UN	0.3526	0.4157
UN	0.2299	0.5114
UN	0.1894	0.5018
UN	0.5872	0.4128
UN	0.5064	0.4936
UN	0.4987	0.5013
UN	0.5082	0.4918
UN	0.593	0.3976
UN	0.5445	0.3975
UN	0.2105	0.5377
UN	0.2562	0.4782
UN	0.505	0.495
UN	0.5236	0.4764
UN	0.53	0.47
UN	0.5471	0.4501
UN	0.45	0.55
UN	0.1508	0.539
UN	0.2305	0.483
UN	0.2222	0.5438
UN	0.2203	0.4865
UN	0.4925	0.5075
UN	0.5298	0.4702
UN	0.502	0.498
UN	0.492	0.508
UN	0.5002	0.4998
UN	0.2959	0.4741
UN	0.249	0.5145
UN	0.2219	0.4921
UN	0.2121	0.5299
UN	0.233	0.4747
UN	0.2803	0.4904
UN	0.5044	0.4956
UN	0.4327	0.5673
UN	0.5193	0.4807
UN	0.5074	0.4926
UN	0.4383	0.5617
UN	0.2073	0.5377
UN	0.5188	0.4762
UN	0.4808	0.5192
UN	0.5275	0.4662
UN	0.5801	0.4183
UN	0.0142	0.9858
UN	0.5203	0.4797
UN	0.4213	0.5787
UN	0.4541	0.5459
UN	0.576	0.4199
UN	0.4977	0.4902
UN	0.1667	0.5679
UN	0.5276	0.4527
UN	0.4859	0.5138
UN	0.5203	0.4797
UN	0.4802	0.5163
UN	0.5225	0.4608
UN	0.3865	0.6135
UN	0.5362	0.4638
UN	0.4945	0.5055
UN	0.2184	0.501
UN	0.1909	0.571
UN	0.1969	0.525
UN	0.2016	0.5368
UN	0.2215	0.4941
UN	0.2477	0.4813
UN	0.4891	0.5109
UN	0.0113	0.9887
UN	0.2796	0.5295
UN	0.0032	0.9968
UN	0.5767	0.4228
UN	0.2044	0.4865
UN	0.2925	0.4776
UN	0.3122	0.5363
UN	0.4882	0.5118
UN	0.2599	0.4771
UN	0.2077	0.5748
UN	0.2739	0.4917
UN	0.4948	0.4997
UN	0.4488	0.5472
UN	0.2076	0.5822
UN	0.2024	0.4997
UN	0.4519	0.5481
UN	0.4595	0.5405
UN	0.2493	0.5186
UN	0.2711	0.4763
UN	0.5264	0.4634
UN	0.5568	0.4385
UN	0.4544	0.5332
UN	0.2227	0.4934
UN	0.0165	0.9835
UN	0.0158	0.9789
UN	0.0195	0.9759
UN	0.2383	0.4906
UN	0.4178	0.5734
UN	0.5136	0.4864
UN	0.0063	0.9929
UN	0.0153	0.9779
UN	0.2527	0.4391
UN	0.1637	0.4353
UN	0.2662	0.4576
UN	0.3613	0.4858
UN	0.2005	0.5769
UN	0.4885	0.4959
UN	0.1866	0.5549
UN	0.4452	0.5403
UN	0.4705	0.525
UN	0.3	0.4341
UN	0.4646	0.5231
UN	0.4555	0.5306
UN	0.4574	0.5296
UN	0.2962	0.5076
UN	0.1946	0.4942
UN	0.4566	0.5434
UN	0.476	0.5164
UN	0.4619	0.533
UN	0.2732	0.4686
UN	0.4887	0.4996
UN	0.4795	0.5205
UN	0.3371	0.6629
UN	0.3993	0.5914
UN	0.4562	0.5438
UN	0.4395	0.5605
UN	0.1392	0.5559
UN	0.1964	0.5715
UN	0.168	0.5639
UN	0.4293	0.559
UN	0.6194	0.3499
UN	0.2163	0.5715
UN	0.311	0.4717
UN	0.2065	0.5332
UN	0.2315	0.5278
UN	0.2439	0.45
UN	0.1908	0.4792
UN	0.533	0.4622
UN	0.2593	0.5388
UN	0.3139	0.4908
UN	0.2045	0.5348
UN	0.0136	0.9807
UN	0.0056	0.9778
UN	0.5447	0.4535
UN	0.0064	0.9921
UN	0.4921	0.4912
UN	0.2988	0.5307
UN	0.248	0.5047
UN	0.4711	0.5216
UN	0.5411	0.4505
UN	0.5574	0.4368
UN	0.2396	0.5387
UN	0.5429	0.4487
UN	0.5343	0.4657
UN	0.0058	0.9924
UN	0.4637	0.5363
UN	0.476	0.5136
UN	0.5037	0.4963
UN	0.2942	0.5333
UN	0.3026	0.46
UN	0.0202	0.9764
UN	0.2407	0.5261
UN	0.2174	0.5094
UN	0.2787	0.5069
UN	0.5297	0.418
UN	0.2058	0.492
UN	0.2022	0.4475
UN	0.4508	0.5151
UN	0.5198	0.4338
UN	0.2855	0.4375
UN	0.0152	0.9848
UN	0.2845	0.5186
UN	0.0146	0.9854
UN	0.0157	0.9755
UN	0.0142	0.9789
UN	0.492	0.5
UN	0.4094	0.587
UN	0.1706	0.6231
UN	0.2534	0.4626
UN	0.1686	0.5019
UN	0.5207	0.4759
UN	0.334	0.4476
UN	0.5055	0.4945
UN	0.4788	0.5162
UN	0.1348	0.5276
UN	0.2108	0.4893
UN	0.5572	0.4421
UN	0.5258	0.4742
UN	0.5055	0.4945
UN	0.4652	0.532
UN	0.4342	0.5609
UN	0.4273	0.5727
UN	0.5143	0.4829
UN	0.3548	0.4574
UN	0.2489	0.4774
UN	0.216	0.5131
UN	0.2028	0.5546
UN	0.2575	0.4657
UN	0.2436	0.5392
UN	0.3235	0.4809
UN	0.0167	0.9822
UN	0.0152	0.9842
UN	0.3091	0.4678
UN	0.0128	0.9849
UN	0.2201	0.4823
UN	0.2439	0.5154
UN	0.1944	0.502
UN	0.1833	0.432
UN	0.1769	0.4873
UN	0.3075	0.4602
UN	0.2851	0.5145
UN	0.2692	0.5644
UN	0.5677	0.4323
UN	0.0133	0.9867
UN	0.4962	0.4989
UN	0.0043	0.9939
UN	0.3304	0.4794
UN	0.2494	0.4686
UN	0.4466	0.5432
UN	0.0141	0.984
UN	0.0137	0.9863
UN	0.0194	0.9731
UN	0.4931	0.5021
UN	0.4978	0.5022
UN	0.4566	0.5364
UN	0.3037	0.4555
UN	0.2628	0.4131
UN	0.2856	0.4573
UN	0.1873	0.4945
UN	0.0151	0.9833
UN	0.2702	0.4796
UN	0.2559	0.5561
UN	0.2505	0.5294
UN	0.1928	0.5899
UN	0.2933	0.4983
UN	0.1825	0.5972
UN	0.0158	0.9765
UN	0.0157	0.9762
UN	0.2778	0.4645
UN	0.5096	0.4789
UN	0.0181	0.9695
UN	0.2217	0.5064
UN	0.4364	0.5425
UN	0.2462	0.4917
UN	0.5607	0.4346
UN	0.4288	0.5712
UN	0.2427	0.5799
UN	0.0183	0.9616
UN	0.1853	0.5225
UN	0.2888	0.4917
UN	0.2681	0.4613
UN	0.4333	0.5667
UN	0.4608	0.5392
UN	0.4141	0.5859
UN	0.2424	0.5151
UN	0.2904	0.4795
UN	0.3384	0.4842
UN	0.2198	0.5651
UN	0.3066	0.4402
UN	0.4488	0.5415
UN	0.2692	0.4964
UN	0.5005	0.498
UN	0.5129	0.4871
UN	0.0108	0.9735
UN	0.6226	0.2245
UN	0.288	0.4611
UN	0.3365	0.4573
UN	0.5119	0.4879
UN	0.4977	0.5023
UN	0.4917	0.5083
UN	0.4646	0.5298
UN	0.4426	0.555
UN	0.5251	0.4635
UN	0.1984	0.5116
UN	0.2552	0.5716
UN	0.4427	0.5573
UN	0.2539	0.4983
UN	0.482	0.518
UN	0.5363	0.4637
UN	0.007	0.9464
UN	0.263	0.4898
UN	0.1363	0.5512
UN	0.4455	0.5129
UN	0.2764	0.4941
UN	0.3053	0.4712
UN	0.171	0.5307
UN	0.1933	0.4991
UN	0.1895	0.541
UN	0.2257	0.5311
UN	0.5474	0.4476
UN	0.2611	0.4519
UN	0.2899	0.502
UN	0.1731	0.524
UN	0.7592	0.0479
UN	0.7419	0.0868
UN	0.7378	0.0844
UN	0.0016	0.0244
UN	0.2498	0.5087
UN	0.2133	0.5062
UN	0.1873	0.4992
UN	0.2204	0.5671
UN	0.2464	0.5555
UN	0.015	0.982
UN	0.2437	0.5048
UN	0.0018	0.9929
UN	0	0
UN	0.2254	0.4499
UN	0.2027	0.4853
UN	0.1968	0.4651
UN	0	0
UN	0	0
UN	0.0008	0.0112
UN	0.0115	0.9885
UN	0	0
UN	0.326	0.4173
UN	0	0
UN	0	0
UN	0	0
UN	0.271	0.4291
UN	0.2246	0.4595
UN	0.0042	0.9893
UN	0.2883	0.4894
UN	0.4653	0.5347
UN	0	0
UN	0.008	0.992
UN	0.0034	0.9842
UN	0.0084	0.9895
UN	0	0
UN	0.0109	0.8855
UN	0.2339	0.4836
UN	0	0
UN	0.369	0.5066
UN	0.369	0.5066
UN	0.2881	0.4924
UN	0.2185	0.5228
UN	0.2267	0.501
UN	0.314	0.4578
UN	0	0
UN	0.2549	0.5795
UN	0	0
UN	0.2676	0.511
UN	0.2237	0.5092
UN	0.1838	0.546
UN	0	1
UN	0	0
UN	0.1927	0.5699
UN	0.0075	0.9925
UN	0.3036	0.4799
UN	0.2646	0.4677
UN	0.4537	0.5447
UN	0.2547	0.4613
UN	0.2484	0.4594
UN	0.0079	0.9921
UN	0	0
UN	0.2022	0.5334
UN	0.2027	0.5328
UN	0.3854	0.598
UN	0.0137	0.9863
UN	0	0
UN	0.2495	0.541
UN	0.0004	0.0037
UN	0.2247	0.5005
UN	0.2877	0.4599
UN	0	1
UN	0	0
UN	0.0031	0.9879
UN	0.0015	0.9905
UN	0	1
UN	0	0
UN	0.0125	0.9875
UN	0.3288	0.4159
UN	0.3491	0.4754
UN	0.3491	0.4754
UN	0	1
UN	0.2755	0.4549
UN	0.7378	0.1125
UN	0.0004	0.0027
UN	0	0
UN	0	0
[truncated: 134 more rows]

## Sheet: Supplementary Figure 20B
PC1	PC2
-0.00504912	0.00324899
0.00107358	0.00257899
-0.00420264	0.00287406
-0.00428439	0.00288946
0.00937371	0.00361212
0.0214329	0.00786479
-0.00422016	0.00328345
0.016962	0.00674333
0.0264524	0.00881547
-0.00430278	0.00255545
-0.00452427	0.00258419
-0.00225813	0.0022716
-0.00475623	0.00283466
-0.00394904	0.00280646
-0.00463997	0.00300831
-0.00519108	0.00314336
-0.00455702	0.00272499
-0.00472069	0.00303313
-0.00378467	0.00158558
-0.00492161	0.00304152
-0.0049051	0.00310171
-0.00392389	0.00269806
0.0316305	0.00944763
-0.0046771	0.00249419
0.0312264	0.00863972
-0.00222187	0.00186802
-0.00434779	0.00282867
-0.00421977	0.00229896
0.00610253	-0.0334641
-0.00486251	0.00278382
-0.00450549	0.00299301
-0.00473469	0.00277436
-0.00245772	0.002346
-0.00483913	0.00290404
-0.00470298	0.00326241
-0.00471688	0.00281554
-0.00423251	0.00369094
-0.00461355	0.00336693
-0.00520234	0.00250156
-0.00479234	0.00289904
-0.00531713	0.00285289
-0.00459044	0.00296402
-0.00489003	0.00289765
-0.00426391	0.00311732
-0.00498578	0.00198976
-0.00489091	0.00265657
-0.00350773	0.00214492
-0.00228139	0.00156684
-0.00472458	0.00285865
-0.00243473	0.00221812
-0.00441221	0.00320376
-0.0022327	0.00237165
-0.00516946	0.00299681
-0.00475052	0.00250898
-0.0047939	0.00251569
-0.00456688	0.00287543
-0.00479893	0.00284105
-0.00509783	0.00314821
-0.00480125	0.00280562
-0.00483723	0.00315486
-0.00497045	0.00249081
-0.00435185	0.0029631
-0.00479676	0.00226844
-0.00242325	0.00278871
-0.00483131	0.00264802
-0.00336065	0.00293246
-0.00492616	0.00298636
-0.0031152	0.00241953
-0.00441829	0.00302319
-0.00443476	0.00320501
-0.00328272	0.00257542
-0.00425166	0.00271522
-0.00436529	0.00300892
0.000176542	5.68223e-05
-0.00472038	0.00274566
-0.00457999	0.00274152
-0.00442567	0.00292801
-0.00484304	0.00340162
-0.00469343	0.00329979
-0.00454248	0.00281081
-0.00271577	0.00250613
-0.00456008	0.00324867
-0.00427834	0.00310299
-0.00316855	0.00281712
-0.00478413	0.00287938
-0.0042789	0.00289963
-0.00459428	0.00308665
-0.00450294	0.00295409
-0.00438132	0.00328663
-0.00483897	0.00301869
-0.00475885	0.00181393
-0.00259352	0.00306047
-0.0046503	0.00204713
0.00671707	-0.0352992
-0.00488203	0.00243466
-0.00524054	0.00344472
-0.00486748	0.00295975
-0.0046823	0.00271687
-0.00442962	0.00337563
-0.00256421	0.00236638
-0.00469044	0.00285948
-0.00473036	0.00284889
-0.00492402	0.00214778
-0.00456974	0.00297737
-0.00449327	0.00279726
-0.00464054	0.0025451
-0.0048242	0.00245364
-0.00480462	0.00311226
-0.00455754	0.00312062
-0.00436042	0.00329104
-0.00461285	0.00278855
-0.00502583	0.00193286
-0.0020391	0.00297226
-0.00434663	0.00306172
0.0194278	0.00679033
-0.00398869	0.00282007
-0.0049517	0.00312203
-0.00259715	0.00270087
-0.00347394	0.0026654
-0.00465963	0.00307924
-0.00423801	0.00290437
-0.00442781	0.00279547
-0.00432156	0.00276249
-0.00473069	0.00281782
-0.00449046	0.00337044
-0.00255978	0.00259236
-0.00456536	0.00251516
-0.00418101	0.0029726
-0.00435576	0.00271364
-0.00480926	0.00243227
-0.00414061	0.00301376
-0.00295617	0.00284531
-0.00481113	0.00327104
-0.00443881	0.00299778
-0.00458823	0.00267246
-0.00447606	0.00260948
-0.00463465	0.00283003
-0.00239386	0.00230525
-0.00465649	0.00336277
-0.0048811	0.00228168
-0.00438458	0.00300511
-0.00423161	0.00270692
-0.00475646	0.0029372
-0.00286628	0.00317605
-0.00478663	0.00379087
-0.00413977	0.00317275
-0.0050005	0.00259871
-0.00468112	0.00273803
-0.00481998	0.0035902
-0.00449612	0.00293018
-0.00493096	0.00293836
-0.00507342	0.00247645
-0.0028664	0.00324847
-0.00460231	0.00287057
-0.0046037	0.00238675
-0.00417351	0.00309097
-0.00474794	0.00289858
-0.00441308	0.00304025
-0.00460092	0.00297441
-0.00485087	0.00276987
-0.0047312	0.00302037
-0.00458826	0.00293034
-0.00239563	0.00233427
-0.00471067	0.00261333
-0.00423092	0.00313312
-0.00452018	0.00339919
-0.00427226	0.0033436
-0.00407261	0.00268301
-0.00498756	0.00360988
-0.00517818	0.00283928
-0.00472338	0.00291933
-0.0049444	0.003142
-0.0046483	0.00256683
-0.00473042	0.00275707
-0.00459504	0.00234652
-0.00213598	0.00234303
-0.00480753	0.00299429
-0.00438309	0.00341667
-0.00503921	0.00310124
-0.00448828	0.00326949
-0.00448814	0.00229706
-0.00492088	0.00222875
-0.0045407	0.00286106
-0.00465971	0.00249958
-0.00470121	0.00244723
-0.00425424	0.00218817
-0.00442288	0.00221913
-0.00446907	0.00255789
-0.00352169	0.00261845
-0.00471893	0.00306687
-0.00465269	0.00309573
-0.00492875	0.00323549
-0.00427926	0.00343782
-0.00483909	0.00287365
-0.00488666	0.00223955
-0.00467535	0.00245467
-0.0049187	0.00284288
-0.00404082	0.00235829
-0.00466478	0.00308774
-0.00461336	0.00285737
-0.0046931	0.00262171
-0.00407111	0.00292228
-0.00472895	0.003003
-0.00427333	0.00312288
-0.00436354	0.00309164
-0.00452265	0.00315497
-0.00483195	0.00322573
-0.00475508	0.0030993
-0.0041665	0.00306919
-0.00205011	0.00222278
-0.00458535	0.00318386
-0.00447468	0.00255527
-0.00439252	0.00304464
-0.00436553	0.00329084
-0.00503914	0.0031673
-0.00446823	0.00285063
-0.00437731	0.0025251
-0.00471581	0.00315038
-0.0048645	0.00318432
-0.00407031	0.00268255
-0.00469305	0.00286676
-0.00464052	0.00285325
-0.00479792	0.00328211
-0.00303139	0.0030729
-0.00424138	0.00304035
-0.00450068	0.00317613
-0.00436042	0.00287703
-0.00457617	0.00285813
-0.00491997	0.00264192
-0.00438549	0.00288916
-0.00429974	0.00303828
-0.0044568	0.00318911
-0.00440168	0.00300065
-0.00484459	0.0026097
-0.00462501	0.00358585
-0.00227659	0.00238635
-0.00494574	0.00292547
-0.00453555	0.00364342
-0.00502407	0.00291434
-0.00457243	0.00323554
-0.00428202	0.00252034
-0.00286432	0.00223913
-0.00456935	0.0035086
-0.00472437	0.00371141
-0.00505489	0.00288707
-0.00486165	0.00300083
-0.00308335	0.0033486
-0.00248201	0.00164325
-0.00491348	0.00283924
-0.00466102	0.0029338
-0.00470604	0.00327269
-0.00463798	0.00328858
-0.00429998	0.00284828
-0.00505253	0.00305235
-0.00476665	0.00313096
-0.00510027	0.00340168
-0.00443208	0.00242179
-0.00478585	0.00307261
-0.0042552	0.00281527
-0.00432655	0.00224893
-0.00463116	0.00261452
-0.00416532	0.00377339
-0.00467631	0.00278219
-0.00443648	0.00300125
-0.00433581	0.00271027
-0.00475729	0.00320759
0.0315986	0.00906935
0.00640282	-0.0357354
-0.00315171	0.0032875
-0.0044836	0.00306063
-0.004453	0.00299292
-0.00444046	0.00275223
-0.00444908	0.0030285
-0.00474275	0.00322304
-0.0046411	0.00273489
-0.00464349	0.00249215
0.0265289	0.00856664
-0.00361533	0.00310296
-0.0049068	0.003675
-0.00484892	0.0028547
-0.00465397	0.00288208
-0.00448945	0.00303895
-0.00430667	0.00246581
-0.00498304	0.00281183
0.025644	0.0080109
-0.0041005	0.00261567
-0.00426909	0.00274373
-0.00484614	0.00300451
-0.00470745	0.00379017
-0.0048878	0.00254992
-0.00467068	0.00347411
-0.00514198	0.00264021
-0.00461682	0.00305862
-0.00262629	0.00222672
-0.00476754	0.00292622
-0.00442803	0.00261909
-0.00405638	0.00144818
0.0260931	0.0089915
-0.00481681	0.00326721
-0.00467719	0.00348237
-0.00468432	0.00331679
-0.00514483	0.00277131
-0.0042501	0.00271992
-0.00496755	0.0025458
-0.0041543	0.00295418
-0.000826893	-0.00444302
-0.00484825	0.00268477
-0.00429717	0.00272373
-0.00506341	0.00338538
-0.00445305	0.00251478
-0.00420155	0.00331059
-0.00444779	0.00279172
-0.00479022	0.00318652
-0.00462596	0.00291938
-0.00455759	0.00284481
0.0169641	0.00584547
-0.00499223	0.00336878
-0.00421546	0.00315892
-0.00484258	0.00257237
-0.00459207	0.0029441
-0.00463259	0.00315457
-0.00466013	0.00303915
-0.00380691	0.00289438
0.00611328	-0.034353
-0.00456783	0.00270961
-0.00446499	0.00356437
-0.00466375	0.00236949
-0.00435091	0.00288624
-0.00464943	0.00282854
-0.00292326	0.00338551
-0.00461246	0.00332407
-0.00286835	0.00207065
-0.00477322	0.00284463
-0.00288393	0.00226618
-0.00452098	0.00301375
0.00673451	-0.0334551
-0.00494792	0.00259348
-0.00424902	0.00230149
-0.00452306	0.00273128
-0.00481795	0.00265795
-0.00456102	0.0034443
-0.00419154	0.0034386
-0.00488203	0.00292386
0.0196482	0.00723863
-0.00470684	0.00226158
-0.00439598	0.00259493
-0.00444216	0.00300795
-0.00324109	0.00287465
-0.00441251	0.0027517
-0.004358	0.00268424
-0.00418302	0.00301665
-0.00492251	0.00324352
-0.00456928	0.0025339
-0.00439257	0.00288255
-0.00521019	0.0029251
-0.004651	0.00322537
-0.00445944	0.00334477
-0.00433988	0.00268077
-0.00457797	0.00338203
-0.00444874	0.00275167
0.0280547	0.00939146
-0.00474078	0.00303932
-0.00446311	0.00235724
-0.00417302	0.00261478
-0.00494768	0.00293043
-0.00492933	0.00292784
-0.004445	0.00308524
-0.00470151	0.00316398
-0.00238366	0.00240953
-0.00444326	0.00277193
-0.00446291	0.00263218
-0.00448093	0.00263532
-0.00411281	0.00248575
-0.00456734	0.0024672
-0.00455705	0.00283586
-0.0045123	0.00277131
-0.004552	0.00298629
-0.00424794	0.00244404
-0.00505555	0.00232627
-0.00480751	0.00265601
-0.00186162	-0.00256837
-0.00433632	0.0027288
-0.00419384	0.00293085
-0.0036489	0.00264424
-0.00475552	0.00252823
-0.00465396	0.00314245
-0.00436281	0.00262933
-0.00443105	0.00228759
-0.00209695	0.00182802
0.0209758	0.00777881
-0.00456825	0.00247708
-0.00423918	0.00285785
-0.00453078	0.0033784
-0.00265978	0.00240561
-0.0044968	0.00266848
-0.00499261	0.00295788
-0.00248456	0.00233896
-0.0044793	0.00101167
-0.00400151	0.00316008
-0.00444549	0.00233301
-0.00506801	0.00320028
-0.0048976	0.00297022
-0.00477884	0.00276371
-0.00433828	0.00303574
-0.00467444	0.00258981
-0.00406457	0.00269315
-0.00234724	0.0017151
-0.00411643	0.00274928
-0.00269986	0.00210103
-0.00463412	0.00221296
-0.00427264	0.00233965
-0.00467834	0.00298154
-0.00475351	0.00352975
-0.00475605	0.00372432
-0.00418906	0.00266267
-0.00449226	0.00331673
-0.00449324	0.00260539
-0.00192576	0.00185434
-0.00401682	0.00300308
-0.0047307	0.00317989
0.0312786	0.00933027
-0.00452836	0.00298891
-0.00437165	0.00258983
-0.00222882	0.00184929
-0.0045833	0.00315781
-0.00418932	0.00326529
-0.00278173	0.00213033
-0.00461297	0.00291196
-0.00439011	0.0025866
-0.00467837	0.00275157
-0.00416151	0.00252391
-0.00515643	0.00302071
-0.00160689	0.000885406
-0.00447873	0.00269622
-0.00466608	0.00253096
-0.00402118	0.00253351
-0.00204021	-0.000917873
-0.00470293	0.00293586
-0.00471852	0.00277769
-0.00436631	0.00279983
-0.00488187	0.00272396
-0.00359977	0.00311456
-0.00435183	0.00325268
-0.00470679	0.00275063
-0.00452171	0.00312999
-0.00467527	0.0027808
-0.00224762	0.00245359
-0.00448947	0.00320919
-0.00238317	0.00190059
-0.00433007	0.00228927
-0.00409725	0.00184303
-0.00431997	0.00298135
-0.00386604	0.00271831
-0.00470089	0.00346447
-0.00509626	0.00312227
-0.00440238	0.00311658
-0.00440204	0.00260977
-0.00486306	0.00296874
-0.00485763	0.00305219
-0.00394672	0.00289989
-0.00498417	0.00300999
-0.00402035	0.00301913
-0.00511989	0.00309086
-0.00481278	0.00248244
0.0281445	0.00949224
-0.00430913	0.00303151
-0.00472276	0.00300715
-0.0045261	0.00287282
-0.00442092	0.00251397
-0.00310625	0.00324598
-0.00429139	0.00307841
-0.00494759	0.00274807
-0.00425402	0.0024588
-0.00383355	0.00285007
-0.00323144	0.00244392
-0.0041208	0.00270149
0.0261051	0.00868555
-0.00300522	0.00299048
-0.00444574	0.0027289
-0.00412318	0.00381141
-0.00486181	0.00282613
-0.00444018	0.0032874
-0.00444324	0.000734507
-0.00448515	0.00184885
-0.00459093	0.00292787
-0.00456384	0.00265112
-0.00435265	0.0033034
0.0270633	0.00747247
0.0039582	-0.00658965
-0.00447687	0.00252775
-0.00351418	0.00244809
-0.00417928	0.00276485
-0.00423971	0.00278278
-0.00328316	0.00361804
-0.00469646	0.00292975
0.00630803	-2.32385e-05
-0.00505866	0.00330231
-0.0044206	0.00323761
-0.00476179	0.00312377
-0.0048953	0.00314285
-0.00431484	0.00324734
-0.00419997	0.00334208
-0.0048107	0.00320372
-0.00229429	0.00214775
-0.00486951	0.00287462
-0.00446773	0.00311292
-0.00426211	0.00315696
0.00341668	0.001428
-0.00367036	0.00360843
-0.00459238	0.00278485
0.00335989	-0.00077251
-0.0042456	0.00325685
-0.00331697	0.00265283
-0.00237154	0.00255879
-0.00442458	0.00299194
-0.0044211	0.00272392
-0.00457063	0.00319236
-0.00497292	0.00277149
-0.000224808	-0.00589603
-0.00475315	0.00291644
-0.00476665	0.0031368
-0.00469432	0.00327387
-0.00446599	0.00340704
-0.00453064	0.00204732
-0.00450356	0.00284538
-0.00485827	0.00308596
-0.00464942	0.00243629
-0.00399906	0.00340923
-0.00429002	0.00311852
-0.00227801	0.0020075
-0.000418427	-0.000841306
-0.00456516	0.00282544
-0.00456164	0.00342701
-0.00465109	0.00278047
-0.00477446	0.00270953
-0.00467949	0.00367844
-0.00305069	0.00324066
0.0297929	0.00868264
-0.00264959	0.00176521
-0.00494988	0.00231369
-0.00474028	0.00292825
-0.00456536	0.00273346
-0.00467103	0.00292145
-0.00417754	0.00369551
-0.00241925	0.00268459
-0.00415039	0.00339869
-0.00426298	0.00275561
-0.00463479	0.00315709
-0.00473526	0.00338679
-0.0039698	0.00358552
-0.0042645	0.00313744
-0.0026595	0.00211511
-0.00464114	0.00286165
-0.004393	0.00296375
-0.00496272	0.00235557
-0.0044604	0.00225075
-0.00481653	0.0019812
-0.00497135	0.00241799
-0.00466807	0.00284979
-0.00395165	0.00350978
-0.00261293	0.00238818
-0.00487134	0.00310771
-0.00382113	0.00351031
-0.00470621	0.00286834
-0.00406993	0.00213715
-0.00427143	0.00225361
-0.00230396	0.00237326
-0.0047245	0.00181304
-0.00277258	0.00271482
-0.0039	0.00337363
-0.00451649	0.00291457
-0.00338192	0.00330037
-0.00471776	0.00275739
-0.00421838	0.00251458
-0.0046644	0.00350754
-0.00388125	0.0024147
-0.00439328	0.00204862
-0.00462558	0.00334224
-0.00494194	0.00280244
-0.00513053	0.00277144
0.00509476	-0.00844921
-0.00483581	0.00321225
-0.00153169	0.00309261
-0.00222218	0.00251169
-0.00474914	0.00270993
-0.00459469	0.00256847
-0.004343	0.00344283
-0.00442608	0.00294357
-0.00481939	0.0027748
-0.00468286	0.00255537
-0.00441199	0.00266941
-0.00490212	0.00272768
-0.00456297	0.00321785
-0.00440993	0.00313188
-0.00485772	0.00274558
-0.00328798	0.00305791
-0.00451894	0.00296102
-0.00471007	0.00292982
-0.00439883	0.0034278
-0.00244208	0.0023404
-0.00412323	0.00285787
-0.00457489	0.00271583
-0.00479068	0.0029777
-0.00422702	0.00357836
-0.00445045	0.00257148
-0.00426552	0.00292693
-0.00449851	0.0025614
-0.00440552	0.00188228
-0.00472884	0.00283305
-0.00223265	0.00243007
-0.00437615	0.00293788
-0.00310225	0.00345886
-0.00473283	0.0024147
-0.00486226	0.00308594
-0.00449908	0.00310856
-0.00463694	0.00246972
0.0209981	0.00656194
-0.00435742	0.00332719
-0.00352314	0.00322948
-0.00429901	0.00311775
-0.00384571	0.00149973
-0.00492637	0.00287287
-0.00431527	0.00289989
-0.00472731	0.00294448
-0.0042865	0.00276512
-0.00426493	0.00295725
-0.00441905	0.0032934
-0.00453021	0.00249679
-0.00447819	0.00241418
-0.0034532	0.00313744
-0.00460986	0.0031878
-0.00476376	0.00292647
-0.00182733	0.00342292
-0.00473152	0.00253356
-0.00363763	0.00334005
-0.00434668	0.00309657
-0.00497328	0.00305005
-0.00476447	0.00378746
-0.00467921	0.00293153
-0.00253638	0.0029562
-0.00488477	0.00243051
-0.00483617	0.00188839
-0.00439089	0.00283467
-0.00468872	0.00355395
-0.0043795	0.00309711
-0.00460185	0.00277711
-0.00478336	0.00286057
-0.00463752	0.00307741
-0.0049555	0.00278485
-0.00471163	0.00321602
-0.00422971	0.00249495
-0.00454382	0.0027881
-0.0049892	0.0033806
-0.00393946	0.00330058
-0.00440557	0.00325382
-0.00459654	0.00295233
-0.00410756	0.00264442
-0.0047948	0.00297267
-0.00209106	0.00172164
-0.00445436	0.00332279
-0.00441254	0.00268369
-0.00484879	0.00291529
-0.00408067	0.00292319
-0.00445861	0.00256434
-0.00403093	0.00288114
-0.00323341	0.00258527
0.00264151	-0.0118347
-0.00452639	0.00301987
-0.00452792	0.00263408
-0.00478482	0.00291863
-0.00442458	0.00250927
-0.00390693	0.00283856
-0.00472689	0.00261943
-0.00453231	0.00288361
0.0305115	0.0091841
-0.00413736	0.00253975
-0.00464098	0.00308016
-0.00255893	0.00288347
-0.00239005	0.00230202
-0.00472084	0.00288561
-0.00415154	0.00302891
-0.00481977	0.00271277
-0.00446473	0.00223432
-0.00458301	0.00306261
-0.00458348	0.00312148
-0.00477431	0.0029865
0.0224941	0.00796446
0.00619571	-0.0349504
-0.00461229	0.00303614
-0.00413361	0.00319312
-0.00472136	0.00301678
0.0195906	0.0065487
-0.00275522	0.00239471
-0.00472496	0.00248826
-0.00206177	0.00216567
-0.00496364	0.00293848
-0.00508067	0.00293168
-0.0043281	0.00286568
-0.00303415	0.00286386
-0.00426186	0.00275571
-0.00393983	0.00335075
-0.0047339	0.00265272
-0.00435812	0.00282808
-0.00272193	0.00355769
-0.00479021	0.00273631
-0.00418668	0.00258161
-0.00313398	0.00329987
-0.00437894	0.00294991
-0.00483902	0.00337566
-0.00479598	0.00265149
-0.00464146	0.00266086
-0.00437474	0.00296606
0.00122337	-0.0095733
-0.00502241	0.0030517
-0.00418178	0.00341743
-0.00438013	0.00294789
-0.0035459	0.00302562
-0.00498592	0.00295486
-0.00487366	0.0032785
-0.00509694	0.00290376
-0.00420879	0.00205529
-0.00454731	0.00268069
-0.00479118	0.0030491
-0.0026088	0.00184268
-0.00465173	0.00294493
-0.00446804	0.00288774
-0.00454379	0.00308799
-0.00227446	0.00206813
-0.00378303	0.00256333
-0.00471899	0.00280468
-0.00460115	0.00226662
-0.00464386	0.00273761
-0.0045437	0.00295773
-0.00455352	0.00320178
-0.00475213	0.00380862
-0.00478792	0.00355499
-0.00465038	0.00200785
-0.00467689	0.00294211
-0.0048916	0.00337711
-0.0046713	0.00309215
-0.00404728	0.00275368
-0.00313022	0.00262966
-0.00423445	0.00262278
-0.00482686	0.00218954
-0.00499577	0.00304154
-0.00445125	0.00263174
-0.00511064	0.00249211
-0.00484419	0.00220821
-0.00276477	0.00285307
-0.00445421	0.0024166
-0.00377506	0.002614
-0.00460721	0.0028949
-0.00473327	0.00271405
0.0313327	0.00959873
-0.00473259	0.0029099
-0.00462999	0.00311926
-0.00435138	0.00264082
-0.00444701	0.00294816
0.00721428	-0.0316825
-0.00444525	0.00280651
-0.00471265	0.00246757
-0.00464523	0.00297419
-0.00479991	0.0028571
-0.0045453	0.00281967
-0.00458453	0.00317939
-0.00453414	0.00279371
-0.00399594	0.00336707
0.0181624	0.0070951
-0.00486961	0.00343337
-0.00431618	0.00266795
-0.00467632	0.00248962
-0.00365665	0.00331813
-0.005033	0.00348233
-0.00489681	0.00286234
0.0307899	0.00900043
-0.00227642	0.00221071
-0.00460933	0.00302067
-0.00460217	0.00326488
-0.00383853	0.00270619
-0.00422298	0.00283006
-0.00474835	0.00331623
-0.00267911	0.00196778
-0.00370196	0.00174825
-0.00423795	0.00263291
-0.00427818	0.00325063
-0.00432225	0.00252142
-0.00252239	0.00264841
-0.00447077	0.00270855
-0.00414314	0.00317427
-0.00344207	0.00242907
-0.00237036	0.00254304
-0.00483307	0.0025202
-0.00449307	0.0033396
-0.00480145	0.0033501
-0.00437499	0.00249593
-0.00437545	0.00345209
-0.00317088	0.00213815
-0.00473975	0.00281799
-0.00439064	0.00301446
-0.00461933	0.00299262
-0.00499931	0.0029385
-0.00489879	0.00291619
-0.00489295	0.00299231
0.00610025	-0.0332874
-0.00461289	0.00350637
-0.00392761	0.00307749
-0.00485732	0.00326836
-0.00422903	0.00276054
-0.00453256	0.00314619
-0.00502846	0.0030176
-0.00427873	0.00320587
-0.00482565	0.00293558
-0.00455601	0.00350258
-0.00464299	0.00285521
-0.0042566	0.00284978
-0.00212049	0.00289293
-0.00493213	0.00223046
-0.0046919	0.00328409
-0.00495082	0.00323447
-0.00226178	0.00204702
-0.00511968	0.00373
-0.00400278	0.00283827
-0.00503584	0.00262842
-0.00225508	0.00210752
-0.00288821	0.00289022
-0.00450371	0.00288595
-0.00318005	0.00290427
-0.00410669	0.0024071
-0.00483274	0.00214319
-0.00457508	0.00285051
-0.00433849	0.00287477
-0.00500482	0.00266225
-0.00457374	0.00270165
-0.00386793	0.00246155
-0.00257498	0.00262401
-0.00493069	0.002984
-0.00408828	0.00265255
0.00639535	-0.0357855
-0.00480538	0.00319617
-0.00469653	0.00255078
-0.00474966	0.00275723
-0.00429818	0.00280795
-0.0042476	0.00343567
-0.00433785	0.0025907
-0.00506897	0.00352698
-0.00450958	0.00270986
-0.00436373	0.0031347
-0.00426449	0.00320278
-0.00464708	0.00257988
-0.00414186	0.00289336
0.00594304	-0.0348513
-0.005146	0.00296967
-0.00433586	0.00275482
-0.00234186	0.00216062
-0.00495525	0.00300142
-0.00455921	0.0035419
-0.00451847	0.00277737
-0.0046682	0.00215396
-0.00437638	0.00268185
0.0280249	0.00844163
0.0316216	0.00933479
-0.0044446	0.00330584
-0.00199231	0.00273726
-0.00468404	0.00306699
-0.00190898	0.00222138
-0.00224993	0.00273994
-0.00455602	0.00273147
-0.00460819	0.00257434
-0.0050744	0.00265382
-0.00483124	0.00311155
-0.00437507	0.003193
-0.00476668	0.00287424
-0.00364263	0.00334928
-0.00454513	0.00267438
-0.0047837	0.00212886
-0.00462365	0.00291667
-0.00417356	0.00243965
-0.00429291	0.00161805
-0.00143067	-0.00412362
-0.00456427	0.0031875
-0.00498839	0.00300175
0.0237643	0.00676025
-0.00439326	0.00238294
-0.004065	0.00275612
-0.00233194	0.00234329
-0.00471962	0.00311599
-0.0046984	0.00251333
-0.00264713	0.00319173
-0.0041723	0.0034035
-0.00403141	0.00330282
-0.00428039	0.00303953
-0.00440974	0.0031288
-0.00446605	0.00303878
-0.00459762	0.00284865
-0.00252725	0.00233436
-0.00250359	0.00344972
-0.0027975	0.00258087
-0.00137655	-0.0019191
-0.00448647	0.00315749
-0.00333477	0.00276728
-0.0046874	0.00279571
-0.00431894	0.0029463
-0.000107725	-0.00784254
-0.00444014	0.00281181
-0.00380186	0.00305796
-0.00464187	0.00300679
-0.00483701	0.00301306
-0.0042929	0.00241048
-0.00451831	0.00301598
0.0029298	-0.012908
-0.00424	0.00325077
-0.00376602	0.00279137
-0.00482707	0.00319139
-0.00478369	0.00323142
-0.00503529	0.00256263
-0.00469376	0.00346497
-0.00486914	0.00280265
-0.00433463	0.00243493
-0.00433368	0.00185502
-0.00477809	0.00310288
-0.00142856	0.00108764
-0.00442737	0.00276404
-0.00447747	0.00295281
-0.00414531	0.00263151
-0.00483497	0.0031301
-0.00463744	0.00304189
-0.00464005	0.00258257
-0.00448873	0.00347338
-0.00458711	0.00271286
-0.00444123	0.00300727
-0.00444101	0.00193279
-0.00465607	0.00283472
-0.00447164	0.00294002
-0.00443944	0.0032752
-0.00203915	0.00191352
-0.00477296	0.00300636
-0.00415639	0.00299545
-0.00495702	0.00344511
-0.00415963	0.00270789
-0.00469782	0.00355818
-0.00428287	0.00292387
-0.00439473	0.00293306
-0.00505045	0.00322965
-0.00435868	0.00358702
-0.00455949	0.00331315
-0.00490994	0.00332189
-0.00481987	0.0026318
-4.84698e-06	-0.0073643
-0.00490576	0.00251545
-0.00444513	0.00281421
-0.00491063	0.00327127
-0.00432305	0.00316638
-0.0043783	0.0028709
-0.00481365	0.00314113
-0.00479639	0.00263605
-0.00452741	0.00288755
-0.00243273	-0.00204782
-0.00500158	0.00237341
-0.00443333	0.00299601
-0.00496102	0.00254337
-0.00519454	0.00254043
-0.0048181	0.0025226
-0.00452583	0.00232462
-0.00462606	0.00258711
-0.00417461	0.00238083
-0.00448274	0.00323825
-0.00442682	0.00260242
-0.0050483	0.00324832
-0.00453399	0.00339828
-0.00231374	0.00199139
0.00605738	-0.0346733
-0.00461421	0.00226541
-0.00391259	0.000810389
-0.00452839	0.00291303
-0.00346644	0.00272682
-0.00492872	0.0030002
-0.004558	0.00262816
-0.00469396	0.00281878
-0.00260211	0.00255449
-0.00440473	0.00279703
-0.00479285	0.00328295
-0.00455184	0.00227451
-0.00228797	0.00257387
-0.00463382	0.00282567
-0.00488566	0.00273263
-0.00468377	0.00299034
0.0314619	0.00953407
-0.00507011	0.00247421
-0.00215567	0.00290696
0.00702989	-0.0345866
-0.0035711	0.00345462
-0.00281959	0.00309141
-0.00416715	0.00315413
-0.00438016	0.00263249
-0.00504107	0.00268312
0.026877	0.00255368
-0.00489939	0.00289318
-0.00385707	0.00247548
-0.00475452	0.00392115
-0.00342409	0.00349548
-0.00466745	0.00289146
-0.00396291	0.00245069
-0.00490218	0.00351046
-0.00480143	0.00325509
-0.0050095	0.00301102
-0.00447695	0.00307451
-0.00477567	0.00316748
-0.00461619	0.00306414
0.0272425	0.00783507
0.0268694	0.00864517
-0.00451242	0.00273722
-0.00237886	0.00188294
-0.00189332	0.00244075
-0.00453828	0.00291287
-0.00385844	-0.00109929
-0.00512598	0.00304551
-0.00420599	0.00291102
-0.00425159	0.00141448
-0.00463531	0.00305245
-0.00479124	0.00305349
-0.00456186	0.00286334
0.000637611	-0.00830948
0.000751248	0.000216781
-0.00435663	0.00302721
-0.00327836	0.00251195
-0.00462546	0.00308098
-0.00438929	0.00337828
-0.00468441	0.00219746
-0.00475456	0.00326656
-0.00461557	0.00248449
-0.00495358	0.00289923
-0.00435008	0.00321601
-0.00477414	0.00331016
-0.00455592	0.00277703
-0.00264148	0.0033722
0.0281972	0.00790514
-0.00430967	0.00297568
-0.00396075	0.003123
-0.0038925	0.00255359
-0.00478547	0.00279846
-0.00426338	0.00297136
-0.00441855	0.00323458
-0.00483149	0.00272308
-0.00408144	0.00308674
-0.00421404	0.00268348
-0.0026224	0.00290455
-0.00473282	0.00301764
-0.00504509	0.00267576
-0.00470001	0.00311296
0.00237916	0.00399176
-0.00400422	0.00292154
-0.00456064	0.00312206
-0.00486556	0.00220278
-0.00465461	0.00332922
-0.00412964	0.00247229
-0.00459894	0.0026703
-0.0046167	0.00288331
-0.00488875	0.00262566
-0.00472639	0.00316758
-0.00440984	0.00277417
-0.00458392	0.00260934
-0.00252937	0.00265632
-0.00486525	0.00271855
-0.00476389	0.00281846
-0.00455823	0.00250213
-0.00475985	0.00295719
-0.00239334	0.00215898
-0.00488984	0.00250561
-0.00417378	0.00232976
-0.00422498	0.00324269
-0.00490152	0.00314268
-0.00262854	0.00262955
-0.00348359	0.0025952
0.0281374	0.00895386
-0.00481096	0.00280642
-0.00267598	-0.000691539
-0.00247005	0.00168496
-0.00440453	0.00274513
-0.00401638	0.00309115
0.0174997	0.00682577
0.00616885	-0.0346642
-0.00416783	0.00305192
-0.00438262	0.00276784
-0.00464395	0.00238295
0.00644539	-0.0345728
-0.0047012	0.00330416
-0.00501544	0.00274562
-0.00434778	0.002608
-0.00451235	0.00308226
-0.00224059	0.00206648
0.01678	0.00683275
-0.00483388	0.00304143
0.0244291	0.00794339
0.0175583	0.00670546
-0.00452242	0.00279179
-0.00107962	0.000555996
0.00666787	-0.0346773
-0.00381856	0.00265191
-0.00487292	0.00322615
-0.00520692	0.00267244
-0.00468048	0.00288171
-0.00516905	0.00265783
0.0112757	0.005725
-0.00440232	0.00242649
-0.00472241	0.00285977
-0.0050486	0.00277216
-0.00475437	0.00265198
-0.00439848	0.00252692
-0.00471229	0.00270498
-0.00431504	0.0029381
-0.00429805	0.00306706
-0.00485029	0.0027566
-0.00248752	0.00221632
-0.0046159	0.00351481
-0.00458761	0.00146793
-0.00497326	0.00294551
-0.00432551	0.00266239
-0.00435009	0.00256864
-0.00430646	0.00379729
-0.00318264	0.00293874
-0.00475509	0.00363278
-0.00472885	0.00362589
-0.00102111	-0.000590989
-0.00450821	0.00228138
-0.00431712	0.00291199
-0.00415216	0.0029952
-0.00446819	0.00247766
-0.00448907	0.00316349
-0.00474845	0.00280229
-0.00448812	0.00368024
-0.000587369	-0.00964681
-0.00260232	0.0027948
0.00128801	-0.00914228
-0.00104736	-0.00546813
-0.00528382	0.00266656
-0.00452733	0.00259646
-0.00424754	0.00315927
-0.00432623	0.00309398
-0.0048236	0.0029527
-0.00500525	0.00331799
-0.00457136	0.00369103
-0.0042745	0.00289901
-0.0046978	0.0024778
-0.0039826	0.00229814
-0.00390287	0.00298084
-0.00468289	0.00259533
-0.00458022	0.00341175
-0.00444277	0.00294418
-0.00492579	0.00261474
-0.00483926	0.00337724
-0.00475376	0.00324042
-0.0046407	0.00313439
-0.00465004	0.00256526
-0.00403313	0.00269157
-0.00446946	0.00260889
0.00162569	-0.01327
-0.00431187	0.00276883
-0.00443029	0.00253294
-0.00489403	0.00265783
-0.00446534	0.00235482
-0.00471076	0.0027072
-0.00444045	0.00283656
0.017337	-0.000195496
-0.00440201	0.00324061
-0.00474853	0.00308635
-0.00348	0.0029659
-0.00423983	0.00245532
-0.00449437	0.00302381
-0.00443303	0.00317914
-0.00473108	0.00275751
-0.00408547	0.00230706
-0.00325225	0.00303271
-0.00428972	0.00282077
-0.00477578	0.00272176
-0.00452113	0.00273725
-0.00425838	0.00271838
-0.00408379	0.00284284
-0.00455517	0.0030281
-0.00460981	0.00249481
-0.00422439	0.00309629
-0.00490058	0.00342868
-0.00468084	0.00340946
-0.00487341	0.00245314
-0.0051083	0.00291404
-0.00460043	0.00276177
-0.00475886	0.00305148
-0.00331111	0.00334989
-0.00488363	0.00225463
-0.00461337	0.00326843
-0.00462478	0.00247306
-0.00444854	0.00303182
-0.00470547	0.00248856
-0.00481695	0.00318476
-0.0040556	0.00282088
-0.00425875	0.00317665
-0.00457865	0.0032526
-0.00493308	0.00265127
-0.00459296	0.00281037
-0.00413919	0.00231794
-0.00482814	0.00281397
-0.00480014	0.00279819
-0.00421056	0.00323264
-0.00474725	0.0030536
-0.0021259	0.00238588
0.0229647	0.00852484
-0.0046805	0.00251323
-0.00473258	0.00264104
-0.00118	-0.000877441
-0.00476684	0.00311481
-0.00451082	0.00338954
-0.00441349	0.00293439
-0.0048032	0.00287692
-0.00448173	0.00268016
-0.00466037	0.00285106
-0.00240874	0.00246057
-0.0037252	0.00274197
-0.00421982	0.00305447
-0.00254748	0.00205249
-0.00484483	0.00285498
-0.00506375	0.00306221
-0.00421644	0.00281696
-0.00412066	0.00289762
-0.00497354	0.00306922
-0.00261348	0.00217243
-0.00433001	0.00302203
-0.00497807	0.003392
-0.00485986	0.00288434
-0.00469037	0.00318275
-0.00467162	0.0028089
-0.00431162	0.00294777
-0.00474751	0.00282742
-0.00475064	0.00257193
-0.0049124	0.00302262
-0.00452988	0.00301422
-0.00526327	0.00320117
-0.00450484	0.00308789
-0.00480484	0.00262676
-0.00423711	0.0030137
-0.00465779	0.00308296
-0.00439434	0.00296341
-0.00490416	0.00327444
-0.00470321	0.00341145
-0.00479219	0.00278049
-0.00460301	0.00284401
-0.00488136	0.00323895
-0.00439531	0.0025402
-0.0046275	0.00306822
-0.00404924	0.00133465
-0.00505801	0.0030151
-0.00444847	0.00283686
-0.00494932	0.00293123
-0.00436863	0.00317994
-0.00474281	0.00317174
-0.00495597	0.00323414
-0.00393231	0.00116504
-0.00469706	0.0029156
-0.00504923	0.0023368
-0.00476841	0.00309706
-0.00476673	0.00330655
0.00144603	-0.0127023
-0.00451068	0.00254825
-0.00489732	0.00279512
-0.0050572	0.00276368
-0.00475143	0.00313828
-0.00294135	-0.00252553
-0.00439691	0.00347258
-0.00438591	0.0025079
-0.00503515	0.00317054
-0.00496875	0.00330645
-0.00476542	0.00313197
-0.00504596	0.00299697
-0.00409764	0.00318477
-0.00424755	0.00243692
-0.00446144	0.0025148
-0.00465027	0.00310377
-0.00457348	0.00286537
-0.00469721	0.00296157
-0.00262091	0.00345276
-0.00473522	0.00301612
-0.00465815	0.00284375
-0.00473508	0.00303926
-0.00476275	0.00252742
-0.00450051	0.0033324
-0.00449837	0.00296033
-0.00455064	0.00288587
-0.00468711	0.0033496
-0.00459323	0.00263562
-0.00451592	0.00310642
-0.00438688	0.00346881
-0.00487185	0.00315631
-0.00491865	0.00310491
-0.0044218	0.00281539
-0.00244588	0.00262653
-0.004562	0.00293678
-0.00476491	0.00296273
-0.00465825	0.00320106
-0.00467628	0.00305122
-0.00506249	0.00289591
-0.00445285	0.00282868
-0.00446242	0.00293296
-0.00497947	0.00302589
-0.00397812	0.00282786
-0.00449495	0.00271841
-0.00468649	0.0023764
-0.00495052	0.00290005
-0.00505442	0.00346498
0.00251865	-0.0112337
-0.00427216	0.0029776
-0.00409281	0.00255194
-0.00407119	0.00312775
-0.00456214	0.00302994
-0.00496979	0.00297136
-0.00448575	0.00288782
-0.00487498	0.00355494
-0.00472167	0.00299499
-0.00473006	0.00232951
0.00491043	-0.0181502
-0.00461616	0.0032288
-0.00486057	0.00287185
-0.00452123	0.00315534
-0.00475051	0.00342251
-0.00489302	0.00305555
-0.00517568	0.00304154
-0.00219014	-0.00541669
0.00626568	-0.0330152
-0.00461143	0.00287149
-0.00468813	0.00278403
-0.0047314	0.00327023
-0.00502146	0.00302615
-0.0041026	0.00270771
-0.00413856	0.00301048
-0.00501337	0.00333967
-0.00517021	0.00301675
-0.004323	0.00275778
-0.00453896	0.00272004
-0.00469487	0.00317143
-0.00442859	0.00244002
-0.00477105	0.0030897
-0.00471252	0.00307909
-0.00472299	0.00342988
-0.00501751	0.00225698
-0.00440066	0.00308233
-0.0044683	0.00271424
-0.00494968	0.00312405
-0.00459944	0.00316188
-0.00478874	0.002713
-0.00481701	0.00294322
-0.00409018	0.00306612
-0.00475492	0.00303961
-0.00506095	0.0033574
-0.0042134	0.0026939
-0.00446822	0.00297202
-0.00285337	0.00241098
-0.0050866	0.00318634
-0.00443444	0.00322515
-0.00443122	0.00290427
-0.0052086	0.00284948
-0.00453061	0.00297203
-0.00466941	0.00284202
-0.00481216	0.00276883
-0.00465622	0.00338553
-0.00483044	0.0030389
-0.00452217	0.00302829
-0.00434819	0.00228044
-0.00450937	0.0031891
-0.00454831	0.00289873
-0.00480755	0.00316505
-0.00484095	0.00359313
-0.00455002	0.00276917
-0.00458918	0.00322106
-0.00482872	0.0027471
-0.00508296	0.00313978
-0.00503141	0.00339893
-0.00448937	0.002658
-0.00468393	0.00311899
-0.00421201	0.00280354
-0.00509706	0.00298494
-0.00450138	0.00276752
-0.00443945	0.00296227
-0.00484736	0.00254276
-0.00421669	0.00296526
-0.00478957	0.00305346
-0.00440683	0.00274427
-0.00483517	0.00312604
-0.00477372	0.00265209
-0.00510548	0.00299844
-0.00483569	0.00311054
-0.00500144	0.00268483
-0.00449841	0.00291523
-0.00471901	0.00307059
-0.00160398	-0.00346997
-0.00443631	0.00250072
-0.0049016	0.00324495
-0.00467711	0.00323425
-0.00487725	0.00286851
-0.00446017	0.00296895
-0.00472395	0.00253574
-0.00453951	0.00266678
-0.00446468	0.00284762
-0.00465942	0.00247848
-0.00481042	0.00270589
-0.00475284	0.00267186
-0.00370398	0.00312882
-0.00461049	0.0033948
-0.00453243	0.00300765
-0.00465921	0.00230799
-0.00473134	0.00280622
-0.00471788	0.00270447
-0.00396617	0.00217456
-0.00450244	0.00279761
-0.00459611	0.00268343
-0.00497805	0.00314259
-0.00506705	0.00312677
-0.00413946	0.00269592
-0.00494758	0.00310131
-0.00481617	0.00256353
-0.00481851	0.00301106
-0.00464659	0.00317207
-0.00457762	0.00249074
-0.0046617	0.00264798
-0.00443537	0.00282489
-0.00251515	0.00271288
-0.00503702	0.00306677
-0.00466299	0.00310648
-0.00178713	0.00275435
-0.00471164	0.00334586
-0.00447215	0.00306132
-0.00451674	0.00285046
-0.00460737	0.00278001
-0.00406746	0.00205519
-0.00483058	0.00279665
-0.00442438	0.00193369
-0.00451208	0.00220361
-0.0046811	0.0033771
-0.00459719	0.00274301
-0.00467233	0.00201371
-0.00473659	0.00282737
-0.00458801	0.0033034
-0.00440194	0.00273609
-0.00482063	0.00259113
-0.00414977	0.00272038
-0.00510661	0.00276776
-0.00411438	0.00209609
-0.0046533	0.00264701
-0.00459277	0.00253023
-0.00378681	0.00274348
-0.00467249	0.00294773
-0.00249491	0.00327144
0.0286178	0.00879655
-0.003993	0.00370445
-0.00524963	0.00326393
-0.00450357	0.00293055
-0.00456624	0.00310621
-0.00482564	0.0026558
-0.00462823	0.00292818
-0.00430645	0.00215886
-0.00304741	0.00214372
-0.00451869	0.002885
-0.00458495	0.00323249
-0.00460972	0.00328427
-0.00500769	0.00261918
-0.002142	0.00254211
-0.00327112	0.00302095
-0.00413426	0.0025541
-0.00490909	0.00269016
-0.00447416	0.0026788
-0.00481673	0.0030181
-0.00419453	0.00268128
-0.00456392	0.00283752
-0.0044284	0.00310795
-0.00495345	0.00312481
-0.00449512	0.0032958
-0.00463595	0.00299644
-0.0021364	0.0026667
-0.00188392	0.00272308
-0.00490124	0.00338914
0.0171406	0.00701687
0.0247539	0.00794845
-0.00242636	0.00265734
-0.00495368	0.00290978
-0.00453673	0.00360906
-0.00346039	0.00270814
-0.0047826	0.00298851
-0.00413245	0.00346644
-0.00435773	0.00313126
-0.0049004	0.00313628
-0.00458747	0.00287469
-0.00465169	0.00338867
-0.00461654	0.00297577
-0.00430737	0.00293463
-0.00435093	0.00287085
-0.00491618	0.00245082
-0.00477467	0.00320553
-0.00220749	0.00262234
-0.00253996	0.00222086
-0.00454705	0.00231228
-0.00264094	0.00296458
-0.00471533	0.00312496
-0.00493765	0.00316678
-0.00483989	0.00329007
-0.00494008	0.00297751
-0.00452168	0.00272459
-0.00154048	0.00202552
-0.00364711	0.00289535
-0.00483665	0.00234822
-0.00449981	0.00276127
-0.00430324	0.00270392
-0.00456595	0.00294846
-0.00463307	0.00296533
-0.00443131	0.00291082
-0.00498716	0.00322422
-0.0047331	0.00307395
-0.00433669	0.00279668
-0.00453115	0.00290645
-0.00358752	0.000793518
-0.00215481	0.00180422
-0.00378386	0.00354047
-0.00425334	0.00251704
-0.00342322	0.00228485
-0.0047168	0.0027165
-0.00481741	0.00295132
-0.00487652	0.00296687
-0.00341586	0.00257059
-0.00509892	0.00316894
-0.00475347	0.0031808
-0.00470136	0.00309859
-0.00485897	0.0033048
-0.00448297	0.00258481
-0.00270148	0.000458393
0.0309929	0.00916685
-0.00294605	0.00205684
-0.00486976	0.00269807
-0.00474281	0.00280236
-0.00480654	0.00297667
-0.00495302	0.00272689
-0.00520544	0.00314193
-0.00226797	0.0021609
-0.00235185	0.00215102
-0.00456418	0.00273634
-0.00445878	0.00290474
-0.00251754	0.00216455
-0.00232726	0.00230844
-0.00520184	0.00309173
-0.00274683	0.00300228
-0.00483069	0.00259422
-0.00254481	0.00238743
-0.00491533	0.00270985
-0.00398073	0.00280094
-0.00254891	0.00209312
-0.00477316	0.00300444
-0.00491706	0.00276781
-0.00478476	0.00321394
-0.00425226	0.00304005
-0.00457415	0.00326837
-0.00472943	0.00313193
-0.00451025	0.00296078
-0.00337359	0.00272711
-0.00224438	0.00270565
-0.00460472	0.00246775
-0.0022808	0.00206925
-0.0049011	0.00294224
-0.00421899	0.00306335
-0.00224636	0.00209748
-0.00435099	0.00297748
-0.00467737	0.00310341
-0.00423284	0.00261225
-0.00419326	0.00332373
-0.00448906	0.00294533
-0.00466312	0.00253702
-0.00425344	0.00338854
-0.00414596	0.00340756
-0.00471657	0.0026038
-0.00451012	0.00266796
-0.00445594	0.00268791
-0.00474099	0.00251845
-0.00495406	0.00296733
-0.00460835	0.00336439
-0.00423979	0.00328825
-0.00545463	0.00292514
-0.00235896	0.00239639
-0.0050913	0.00288907
-0.00506588	0.00247277
-0.00481656	0.00249187
-0.00453883	0.0031319
-0.00468029	0.00308083
-0.00218461	0.00254413
-0.00446852	0.00267134
-0.00478496	0.00348133
-0.00459222	0.00253844
-0.00449824	0.00251464
-0.00472728	0.00278068
-0.00282571	0.00175008
-0.00499897	0.00271608
-0.00449234	0.00305465
-0.0046544	0.00319542
-0.00458234	0.00322042
-0.00531937	0.00314591
-0.00476905	0.00329706
-0.00472402	0.00266148
-0.00465524	0.00306386
-0.0044245	0.00332785
-0.00349115	0.00314322
-0.00477723	0.00269341
-0.00202093	0.00242243
-0.00459512	0.00338111
-0.00494171	0.00285037
-0.00477936	0.00243825
-0.00441151	0.00292737
-0.004497	0.00328191
-0.00450692	0.00261973
-0.00265667	0.00226548
-0.00433078	0.00269413
-0.0044054	0.00288082
-0.00470397	0.00190761
-0.00500561	0.00261243
-0.00465373	0.00221693
-0.0043416	0.00298697
-0.00420345	0.00290898
-0.00483497	0.00315061
-0.00467812	0.00311738
-0.0049907	0.00253602
-0.00498816	0.00248126
-0.00462221	0.00216587
-0.00503878	0.00322393
-0.00504566	0.00264218
-0.00435926	0.0021385
-0.00437612	0.00240065
-0.00478141	0.00237982
-0.00455411	0.00294908
-0.00460593	0.00349362
-0.0051739	0.00252333
-0.00471963	0.00206332
-0.00498077	0.0027009
-0.00465314	0.00253535
-0.00504043	0.00187424
-0.00412487	0.00233269
-0.00454265	0.0030318
-0.00472678	0.00288971
-0.00470395	0.00265955
-0.00420132	0.0020359
-0.00425382	0.00261651
-0.00450049	0.00279424
-0.0047512	0.00259955
-0.00451966	0.00315175
-0.00464641	0.00255124
-0.00473158	0.00254345
-0.00478362	0.00239227
-0.00487554	0.00262053
-0.00481159	0.0022176
-0.00508521	0.00256182
-0.00482093	0.00271446
-0.00515331	0.00246063
-0.0049434	0.00329464
-0.00468412	0.00267491
-0.00466088	0.0025938
-0.00466243	0.00268064
-0.0049138	0.00256972
-0.00502448	0.00264878
-0.00439108	0.00289034
-0.0047161	0.00290663
-0.0046792	0.0033079
-0.00444505	0.00334123
-0.00438299	0.0031662
-0.00440173	0.00272082
-0.00475426	0.00291413
-0.00475417	0.00268739
-0.00452835	0.0026445
-0.00434173	0.00268622
-0.00464876	0.00277351
-0.00448143	0.00321615
-0.00447174	0.00233091
-0.00386985	0.00262657
-0.00428759	0.00297485
-0.00365387	0.00275389
-0.0022084	-0.00077667
-0.0046364	0.00286299
-0.00405935	0.00301511
-0.00423492	0.00313847
-0.00427824	0.00317473
-0.0042795	0.00338805
0.000454272	-0.0028806
-0.00477273	0.00313188
-0.00438276	0.002991
-0.00502577	0.00284713
-0.00454615	0.00317466
0.00654309	-0.0237997
-0.00481472	0.00316892
0.00213285	-0.0132067
0.000435549	-0.00625386
-0.00339871	0.00174466
-0.00440372	0.00298889
-0.00329839	0.00244048
-0.00407954	0.00329645
0.00240432	-0.0100548
0.00283153	0.00116335
-0.00467321	0.00315487
-0.00443866	0.00306137
-0.00448732	0.00247935
-0.00412814	0.00339808
-0.00147551	0.00117275
-0.00461003	0.00345986
-0.00413728	0.00286152
-0.00345891	0.0020664
-0.00437879	0.00311348
-0.00467054	0.00301577
-0.00449241	0.00301018
-0.00491475	0.00350287
-0.00445205	0.0029664
-0.00481521	0.00295272
-0.00431972	0.0033056
-0.00487661	0.00285862
-0.00440674	0.00292826
-0.00423855	0.00243931
0.00118717	-0.00991749
-0.00421467	0.00261133
-0.00466123	0.00314923
-0.00457347	0.0025804
-0.00454699	0.0026446
-0.00455154	0.00302272
-0.0044153	0.00278232
-0.00388987	0.00309189
0.00548476	-0.0310413
0.00134381	0.0028623
-0.00427544	0.00292133
-0.0044063	0.00261609
0.00423599	0.000309686
-0.00212174	0.00207499
-0.00449214	0.00300105
-0.00452937	0.00256375
-0.00446822	0.00283004
-0.00417527	0.00258612
-0.00456198	0.00311617
-0.00486854	0.00319475
-0.00258915	0.00243664
-0.003252	0.00301168
-0.00483607	0.00281871
-0.00532781	0.00232721
-0.00375256	0.00229453
-0.00289221	0.00276766
0.00795401	0.00111162
-0.0049394	0.00331684
-0.00452997	0.00295299
-0.00477739	0.00304525
-0.00458243	0.00252532
-0.00222128	-0.00144145
-0.00450192	0.00332038
-0.00436307	0.00259368
-0.00445941	0.00293001
0.000223774	-0.00499171
-0.00381326	0.00229344
-0.00475461	0.00293569
-0.00466712	0.00237698
-0.0030723	0.000514047
-0.00337918	0.00115206
-0.00420425	-4.32946e-05
-0.00494985	0.00304137
0.00374497	-0.000725177
0.00497842	-0.00113404
-0.00480636	0.00285884
-0.00356659	0.00301762
-0.00449919	0.00297063
-0.00471369	0.00291377
6.30289e-05	0.0025289
-0.00472417	0.00350541
-7.89699e-05	0.00120403
-0.00434961	0.00254169
-0.00498311	0.00279421
-0.00462636	0.00324213
-0.00427482	0.00309109
0.00159407	-0.00203815
-0.00450408	0.00324161
-0.00448416	0.00316925
-0.0049267	0.00312269
-0.00416488	0.00296062
-0.00410974	0.00287233
-0.00473999	0.00247709
0.00393713	0.00013536
-0.00101335	-0.00517199
-0.00433517	0.00282588
-0.00423009	0.00286599
-0.00416628	0.00222859
-0.00399028	0.00369698
-0.0045663	0.00317474
-0.00461241	0.00280548
-0.00414848	0.00276955
-0.00425261	0.00298432
-0.00442356	0.00342883
-0.0040184	0.00320691
-0.0045397	0.00235072
-0.00448434	0.00279978
-0.00491775	0.0028155
-0.00436125	0.0028123
-0.00405764	0.00296544
0.000781228	-0.015306
-0.00481174	0.00295799
-0.00398952	0.00268643
-0.00416116	0.00220374
-0.00453933	0.00322766
0.000604559	-0.00849606
-0.00436964	0.00302427
-0.00506352	0.00315017
-0.00463531	0.00209431
0.00109143	-0.0116747
0.000305994	-0.0104425
-0.00379076	0.00278935
-0.00222757	0.00191166
-4.66198e-05	-0.0103604
-0.00439845	0.0030476
-0.00478113	0.00339932
-0.00396703	0.00228467
-0.00365493	0.00342039
-0.00463916	0.0029634
-0.00451215	0.00189293
-0.00472918	0.00277792
0.000428126	-0.00723379
-0.00473628	0.00308804
-0.00458238	0.00320892
-0.00467722	0.00301783
-0.00400109	0.00268543
-0.00464961	0.00319049
-0.00479022	0.00259895
-0.00451227	0.00287469
-0.00460671	0.00288884
-0.00485415	0.00308896
-0.00413246	0.00314346
-0.00427705	0.00265389
-0.00465037	0.00310817
-0.00440222	0.00298433
-0.000711701	-0.00360752
-0.0044904	0.00247011
-0.00445569	0.00249038
-0.00451419	0.0030467
-0.00402266	0.00216556
-0.00449546	0.00327682
-0.00445553	0.00275163
-0.00416676	0.00308383
0.00645852	0.000182937
-0.00450003	0.00275442
-0.00433043	0.00258217
-0.00180599	0.000913318
-0.00429901	0.00273518
-0.00462014	0.00271159
-0.00430571	0.00296315
-0.00437341	0.0026988
-0.00427787	0.0028497
-0.0037274	0.00300856
-0.00418995	0.00305426
-0.00401448	0.0026888
-0.00426044	0.00239026
-0.0014815	0.000787931
-0.00455621	0.00306899
-0.00411777	0.00292318
-0.00413351	0.00270879
-0.00440601	0.00299466
-0.000984838	0.00229888
-0.00420748	0.00320632
-0.00451367	0.00294971
-0.00420316	0.00301232
-0.00320458	0.00326129
-0.00404835	0.0023465
-0.0049832	0.00337748
-0.00470383	0.00274209
-0.00479105	0.0029344
-0.00448565	0.00276038
-0.00412303	0.00293791
0.00330439	0.00227995
0.00595205	-0.030516
-0.00329068	0.00268462
-0.00433232	0.00258082
-0.00412821	0.00297698
-0.00407921	0.00265628
0.0058935	-0.0314608
-0.00427927	0.00141264
-0.004679	0.00295427
-0.00425479	0.00313258
-0.00434823	0.00239898
0.000540291	-0.0102615
-0.00437849	0.00299097
0.00196088	-0.000411606
-0.00422505	0.00312364
1.74857e-05	-0.00839763
-0.00443925	0.00273332
-0.00384308	0.00302587
0.0057766	-0.0309066
0.000416144	-0.00114089
0.000224908	-0.0106042
0.00584087	-0.030878
-0.00387164	0.00276846
-0.00345826	0.00282922
-0.00465397	0.00290111
-0.00448924	0.00256285
-0.00466935	0.00313086
-0.00381641	0.00298007
-0.00406373	0.00278732
-0.00463038	0.00261787
-0.00488813	0.0029834
-0.00452195	0.00269788
-0.00466351	0.00294723
-0.00439669	0.0027898
-0.00505755	0.00321165
0.0287055	0.00844306
-0.00480006	0.00353826
-0.00460185	0.00251075
-0.00327124	0.00313009
-0.00447064	0.00305761
0.000244476	-0.00944943
-0.00445367	0.00247299
-0.00453272	0.00323926
-0.00493126	0.00289867
-0.00458066	0.00284304
0.00173293	-0.0123478
-0.00505411	0.0031437
-0.00406999	0.00337608
0.000674732	-0.0106965
0.0141194	0.00592371
-0.0045913	0.0036568
-0.0041685	0.0025593
-0.00457249	0.00280208
-0.00449351	0.00263023
-0.00479578	0.00287639
-0.00461988	0.00261749
-0.00434253	0.00319372
0.000597519	-0.008177
-0.00428809	0.00239042
0.0127586	0.00302414
-0.00230612	0.00167025
0.00103906	0.00126406
-0.00472867	0.00301199
-0.00240827	0.00218555
0.0205427	0.0068872
-0.00394363	0.00255872
-0.00381931	0.0031476
-0.00421493	0.00294987
-0.00445822	0.00252266
-0.00485576	0.00284019
-0.00433368	0.00289204
-0.0044664	0.0028358
0.00175661	-0.00964424
-0.0025353	0.00233928
-0.00439737	0.00267616
-0.0037706	0.00286355
-0.000205014	-0.00928997
-0.00453241	0.00271587
-0.00500232	0.00354469
-0.00532793	0.00269931
-0.00477886	0.00299751
-0.00501667	0.00274144
-0.00386841	0.00281771
-0.00493786	0.00217334
0.00289472	-0.0138191
-0.00458825	0.00305081
-0.00443306	0.00219832
0.00201134	0.00365606
-0.00474132	0.00337948
-0.00250683	0.0028982
0.0303711	0.00907062
-0.00259954	0.0025951
-0.0048205	0.00370359
-0.00409363	0.002653
-0.00461722	0.00286168
-0.00465014	0.00294439
-0.00457484	0.00282964
-0.00420659	0.00255369
-0.0044938	0.00261688
-0.00416346	0.00330954
-0.00454223	0.00312456
-0.00397215	0.0032388
-0.00286073	-0.00196514
-0.00472212	0.00299835
0.0255685	0.00809307
-0.00480986	0.00323109
-0.004443	0.00219685
-0.00291285	0.00338638
-0.00486709	0.0030686
-0.00448561	0.00274472
-0.00350753	0.0026359
-0.00452998	0.00312014
-0.00464953	0.00246079
-0.00469923	0.00208874
-0.00470486	0.00248311
-0.00481242	0.00329714
-0.00439643	0.00363855
-0.00454642	0.00239287
-0.00367818	0.0027726
-0.00462909	0.00243044
-0.00465848	0.0029788
-0.000174519	-0.00828503
0.0238113	0.007934
-0.00470923	0.00315221
-0.0045447	0.00306795
-0.000559395	-0.00666324
-0.00472686	0.00319821
-0.00454266	0.00300769
-0.00416942	0.00317799
-0.0035289	0.00289261
-0.00400909	0.00239991
-0.000443586	-0.00500466
-0.00461256	0.00253441
-0.00442017	0.00247115
[truncated: 8,213 more rows]
